# Supplementary material for: Micro-evolution of three Streptococcus species: selection, antigenic variation, and horizontal gene inflow
Source: BMC Evol Biol. 2019 Mar 27;19:83. doi: 10.1186/s12862-019-1403-6 (PMC6437910; doi:10.1186/s12862-019-1403-6)
Supplement: Supplementary file 1 — Supplementary file Table S1. List of analyzed Streptococcus strains. (XLS 21 kb) [file 12862_2019_1403_MOESM1_ESM.xls]

## Sheet: Sheet1
Strain	ACCESSION	GI	genome size (bp)	genes in OGs	different OGs	singletones	total size of prophages (bp)
Streptococcus_pyogenes_ATCC_19615	CP008926	674295589	1844804	1762	1723	13	192700
Streptococcus_pneumoniae_SNP034156	FQ312045	301795364	2024476	1798	1777	158	43100
Streptococcus_pyogenes_AP1	CP007537	818416626	1908294	1828	1757	8	270600
Streptococcus_suis_05HAS68	CP002007	821177616	2176073	1997	1924	12	62900
Streptococcus_pneumoniae_PCS8235	CM001835	471340032	2073383	2129	2045	37	8200
Streptococcus_pneumoniae_AP200	CP002121	306408173	2130580	2142	2077	74	68800
Streptococcus_pyogenes_NZ131;_ATCC_BAA-1633	CP000829	209539788	1815785	1682	1670	21	146300
Streptococcus_suis_DN13	CP015557	1026551569	2142184	1915	1846	106	20900
Streptococcus_suis_TL13	CP003993	498537225	2038146	1847	1798	92	8200
Streptococcus_pneumoniae_OXC141	FQ312027	301799149	2036867	1831	1810	155	44300
Streptococcus_suis_BM407	FM252032	251817111	2146229	1924	1845	116	0
Streptococcus_pneumoniae_NT_110_58	CP007593	745811785	2287774	2066	1961	180	117100
Streptococcus_pyogenes_SF370	AE004092	602625715	1852433	1692	1656	1	126300
Streptococcus_pyogenes_HKU360	CP009612	703570643	1944537	1841	1767	5	203000
Streptococcus_pyogenes_NGAS638	CP010450	917643905	1791401	1654	1629	0	139700
Streptococcus_suis_T15	CP006246	556048476	2240234	2077	2010	113	70900
Streptococcus_pneumoniae_670-6B	CP002176	306483213	2240045	2307	2201	59	127400
Streptococcus_pneumoniae_Hungary19A-6	CP000936	168994879	2245615	2122	2070	33	94400
Streptococcus_pyogenes_HKU488	CP012045	874011340	1943415	1882	1822	0	204200
Streptococcus_pyogenes_NGAS322	CP010449	917641723	1950469	1802	1737	10	174600
Streptococcus_pyogenes_MGAS15252	CP003116	378927197	1750832	1661	1641	1	0
Streptococcus_pyogenes_5448	CP008776	828455247	1829516	1723	1691	0	171700
Streptococcus_pyogenes_M23ND	CP008695	686514231	1846477	1822	1738	20	163300
Streptococcus_suis_YB51	CP006645	546343669	2043655	1975	1909	37	23300
Streptococcus_pyogenes_MGAS23530	CP013839	1024795854	1709394	1593	1576	0	69200
Streptococcus_pneumoniae_Taiwan19F-14	CP000921	225726369	2112148	2034	1972	10	13100
Streptococcus_pyogenes_MGAS9429	CP000259	94541139	1836467	1854	1818	23	164200
Streptococcus_pyogenes_A20	CP003901	409692283	1837281	1820	1789	8	150900
Streptococcus_suis_A7	CP002570	354984442	2038409	1967	1934	7	0
Streptococcus_pneumoniae_TIGR4;_ATCC_BAA-334	AE005672	193804931	2160842	2034	1963	91	13300
Streptococcus_pyogenes_MGAS10750	CP000262	94546904	1937111	1952	1899	27	160600
Streptococcus_suis_SC070731	CP003922	459385823	2138568	1924	1887	9	27100
Streptococcus_pyogenes_MGAS5005	CP000017	602625658	1838562	1840	1800	1	128400
Streptococcus_suis_D12	CP002644	353737348	2183059	1999	1955	79	133600
Streptococcus_pyogenes_STAB10015	CP011068	829475465	1950454	1803	1761	7	163800
Streptococcus_pneumoniae_JJA	CP000919	225722171	2120234	2109	2051	14	69200
Streptococcus_suis_98HAH33	CP000408	145690656	2095698	2027	1995	162	0
Streptococcus_pyogenes_NGAS327	CP007562	827378376	1702054	1546	1536	0	35900
Streptococcus_pneumoniae_D39	CP000410	116075884	2046115	1909	1875	5	0
Streptococcus_pyogenes_JRS4	AP012335	803434322	1811124	1875	1837	15	142800
Streptococcus_pyogenes_MGAS11027	CP013838	1024794171	1786874	1680	1633	2	94800
Streptococcus_pneumoniae_P1031	CP000920	225724295	2111882	2063	1994	10	51900
Streptococcus_pneumoniae_SNP994038	FQ312041	429322171	2026239	1819	1799	155	42800
Streptococcus_pneumoniae_SNP994039	FQ312044	429320351	2026505	1819	1800	155	42800
Streptococcus_pneumoniae_ST556	CP003357	909837468	2150813	2163	2081	7	73700
Streptococcus_pyogenes_NGAS596	CP007561	827376749	1791306	1625	1604	1	53100
Streptococcus_suis_JS14	CP002465	319757172	2137435	2056	2016	10	61000
Streptococcus_suis_S735	CP003736	402808029	1980887	1877	1840	5	0
Streptococcus_suis_D9	CP002641	353735273	2177656	2040	1945	34	29000
Streptococcus_pyogenes_MGAS10270	CP000260	94543017	1928252	1963	1901	24	213300
Streptococcus_pyogenes_MGAS2096	CP000261	94545005	1860355	1808	1772	90	121500
Streptococcus_pyogenes_1E1	CP007241	703558587	1796152	1648	1637	4	60800
Streptococcus_suis_ZY05719	CP007497	818439301	2094898	1922	1890	4	93700
Streptococcus_pyogenes_SSI-1	BA000034	47118313	1894275	1835	1784	26	275100
Streptococcus_pyogenes_MGAS8232	AE009949	19913450	1895017	1829	1761	16	248200
Streptococcus_suis_6407	CP008921	666899293	2292360	2004	1928	60	0
Streptococcus_suis_90-1330	CP012731	1015396756	2146151	2046	1977	18	138600
Streptococcus_pneumoniae_CGSP14	CP001033	182628304	2209198	2150	2069	56	13100
Streptococcus_pyogenes_MGAS1882	CP003121	378928860	1781029	1688	1675	3	59900
Streptococcus_pyogenes_MEW427	CP014138	982532632	1814455	1550	1524	141	96800
Streptococcus_pneumoniae_ATCC_700669	FM211187	220673408	2221315	1970	1917	165	40200
Streptococcus_pneumoniae_70585	CP000918	225719968	2184682	2167	2073	35	47100
Streptococcus_pyogenes_MGAS6180	CP000056	71801762	1897573	1891	1853	3	174400
Streptococcus_pyogenes_STAB901	CP007024	666904753	1795609	1336	1327	22	43900
Streptococcus_pyogenes_Manfredo	AM295007	134271134	1841271	1743	1698	76	205700
Streptococcus_pyogenes_NS53	CP015238	1026248336	1765123	1579	1545	51	0
Streptococcus_pyogenes_M1_476	AP012491	520190261	1831128	1585	1556	8	128300
Streptococcus_suis_ST3	CP002633	329306072	2028815	1943	1883	9	60900
Streptococcus_suis_NSUI060	CP012911	1000814620	2285232	2123	1955	47	0
Streptococcus_pyogenes_STAB902	CP007041	666901358	1892124	1808	1749	1	271900
Streptococcus_pyogenes_7F7	CP007240	698177246	1709790	1550	1540	0	33100
Streptococcus_pyogenes_Alab49	CP003068	350276290	1827308	1770	1724	3	156100
Streptococcus_pyogenes_MGAS27061	CP013840	1024797448	1741348	1625	1608	1	0
Streptococcus_pyogenes_D471	CP011415	823685694	1811968	1671	1643	0	141700
Streptococcus_pyogenes_MTB314	AP014585	760875820	1744827	1650	1625	8	0
Streptococcus_pyogenes_MEW123	CP014139	982534187	1878699	1651	1626	87	0
Streptococcus_pyogenes_H293	HG316453	840327820	1726248	1594	1569	7	88500
Streptococcus_pyogenes_MTB313	AP014572	760873924	1745332	1651	1627	107	0
Streptococcus_suis_NSUI002	CP011419	920768663	2255345	2118	2011	13	0
Streptococcus_pneumoniae_INV200	FQ312029	301800973	2093317	1914	1870	135	0
Streptococcus_pyogenes_HKU_QMH11M0907901	AFRY01000001	387932825	1908100	1856	1790	9	186600
Streptococcus_pyogenes_MGAS315	AE014074	21905618	1900521	1857	1801	8	292500
Streptococcus_pneumoniae_A45	HE983624	404276812	2129934	1883	1833	200	113500
Streptococcus_pyogenes_HSC5	CP006366	523444678	1818351	1739	1682	5	147800
Streptococcus_pneumoniae_SNP034183	FQ312043	301795362	2037254	1818	1798	167	42800
Streptococcus_suis_SC84	FM252031	251815212	2095898	1898	1865	87	0
Streptococcus_suis_SS12	CP002640	353733193	2096866	2058	2019	21	60500
Streptococcus_pyogenes_AP53	CP013672	1019980246	1860554	1834	1779	6	0
Streptococcus_pneumoniae_A66	LN847353	822603498	1983415	2015	1975	72	0
Streptococcus_pneumoniae_gamPNI0373	CP001845	406368402	2064154	2105	2040	14	51900
Streptococcus_pyogenes_M28PF1	CP011535	827568201	1896976	1765	1730	0	157300
Streptococcus_pneumoniae_INV104	FQ312030	301793325	2142122	1822	1780	117	0
Streptococcus_pneumoniae_TCH8431_19A	CP001993	298237097	2088772	2232	2145	43	36600
Streptococcus_pneumoniae_NCTC7465	LN831051	777228782	2110968	2053	1994	35	0
Streptococcus_suis_05ZYH33	CP000407	145688469	2096309	2012	1980	174	0
Streptococcus_suis_ST1	CP002651	353739427	2034321	1917	1832	70	47900
Streptococcus_pyogenes_MGAS10394	CP000003	50902420	1899877	1871	1811	15	302200
Streptococcus_suis_GZ1	CP000837	292557464	2038034	1939	1906	39	0
Streptococcus_pneumoniae_R6	AE007317	25307955	2038615	2012	1957	31	14600
Streptococcus_suis_P1_7	AM946016	251819067	2007491	1824	1791	84	0
Streptococcus_pyogenes_NGAS743	CP007560	827374941	1915554	1799	1721	8	207200
Streptococcus_pneumoniae_G54	CP001015	194356312	2078953	2066	2001	49	13000
Streptococcus_pyogenes_FDAARGOS_149	CP014027	991939137	1839641	1723	1689	22	167300
