# Supplementary material for: Micro-evolution of three Streptococcus species: selection, antigenic variation, and horizontal gene inflow
Source: BMC Evol Biol. 2019 Mar 27;19:83. doi: 10.1186/s12862-019-1403-6 (PMC6437910; doi:10.1186/s12862-019-1403-6)
Supplement: Supplementary file 3 — Supplementary file Table S2. Overrepresented functional categories in different fractions of the pan-genome. (XLS 87 kb) [file 12862_2019_1403_MOESM3_ESM.xls]

## Sheet: Sheet1
Common core	GO:0005622	intracellular
	GO:0044424	intracellular part
	GO:0044249	cellular biosynthetic process
	GO:0009058	biosynthetic process
	GO:0005737	cytoplasm
	GO:0006412	translation
	GO:0019538	protein metabolic process
	GO:0009059	macromolecule biosynthetic process
	GO:0044267	cellular protein metabolic process
	GO:0009987	cellular process
	GO:0044260	cellular macromolecule metabolic process
	GO:0044237	cellular metabolic process
	GO:0010467	gene expression
	GO:0006399	tRNA metabolic process
	GO:0044238	primary metabolic process
	GO:0055086	nucleobase, nucleoside and nucleotide metabolic process
	GO:0032991	macromolecular complex
	GO:0003735	structural constituent of ribosome
	GO:0003723	RNA binding
	GO:0005840	ribosome
	GO:0043228	non-membrane-bound organelle
	GO:0043232	intracellular non-membrane-bound organelle
	GO:0043226	organelle
	GO:0043229	intracellular organelle
	GO:0044444	cytoplasmic part
	GO:0030529	ribonucleoprotein complex
	GO:0009117	nucleotide metabolic process
	GO:0016070	RNA metabolic process
	GO:0019752	carboxylic acid metabolic process
	GO:0006082	organic acid metabolic process
	GO:0006396	RNA processing
	GO:0016876	ligase activity, forming aminoacyl-tRNA and related compounds
	GO:0016875	ligase activity, forming carbon-oxygen bonds
	GO:0009165	nucleotide biosynthetic process
	GO:0043039	tRNA aminoacylation
	GO:0043038	amino acid activation
	GO:0006418	tRNA aminoacylation for protein translation
	GO:0044255	cellular lipid metabolic process
	GO:0004812	aminoacyl-tRNA ligase activity
	GO:0016874	ligase activity
	GO:0044464	cell part
	GO:0005623	cell
	GO:0043234	protein complex
	GO:0033279	ribosomal subunit
	GO:0016740	transferase activity
	GO:0044422	organelle part
	GO:0044446	intracellular organelle part
	GO:0043170	macromolecule metabolic process
	GO:0006629	lipid metabolic process
	GO:0008610	lipid biosynthetic process
	GO:0009260	ribonucleotide biosynthetic process
	GO:0006139	nucleobase, nucleoside, nucleotide and nucleic acid metabolic process
	GO:0006520	amino acid metabolic process
	GO:0006807	nitrogen compound metabolic process
	GO:0006164	purine nucleotide biosynthetic process
	GO:0006519	amino acid and derivative metabolic process
	GO:0009308	amine metabolic process
	GO:0015935	small ribosomal subunit
	GO:0009259	ribonucleotide metabolic process
	GO:0006163	purine nucleotide metabolic process
	GO:0019843	rRNA binding
	GO:0009152	purine ribonucleotide biosynthetic process
	GO:0017076	purine nucleotide binding
	GO:0015985	energy coupled proton transport, down electrochemical gradient
	GO:0006753	nucleoside phosphate metabolic process
	GO:0015986	ATP synthesis coupled proton transport
	GO:0006119	oxidative phosphorylation
	GO:0006754	ATP biosynthetic process
	GO:0008033	tRNA processing
	GO:0016741	transferase activity, transferring one-carbon groups
	GO:0032787	monocarboxylic acid metabolic process
	GO:0009141	nucleoside triphosphate metabolic process
	GO:0008168	methyltransferase activity
	GO:0000166	nucleotide binding
	GO:0009150	purine ribonucleotide metabolic process
	GO:0046933	hydrogen ion transporting ATP synthase activity, rotational mechanism
	GO:0008173	RNA methyltransferase activity
	GO:0032555	purine ribonucleotide binding
	GO:0032553	ribonucleotide binding
	GO:0046034	ATP metabolic process
	GO:0015078	hydrogen ion transmembrane transporter activity
	GO:0006414	translational elongation
	GO:0003746	translation elongation factor activity
	GO:0006633	fatty acid biosynthetic process
	GO:0046394	carboxylic acid biosynthetic process
	GO:0009201	ribonucleoside triphosphate biosynthetic process
	GO:0009142	nucleoside triphosphate biosynthetic process
	GO:0009145	purine nucleoside triphosphate biosynthetic process
	GO:0009112	nucleobase metabolic process
	GO:0009206	purine ribonucleoside triphosphate biosynthetic process
	GO:0005525	GTP binding
	GO:0019001	guanyl nucleotide binding
S.pneumoniae core	GO:0044249	cellular biosynthetic process
	GO:0009058	biosynthetic process
	GO:0005622	intracellular
	GO:0044424	intracellular part
	GO:0005737	cytoplasm
	GO:0006412	translation
	GO:0009987	cellular process
	GO:0009059	macromolecule biosynthetic process
	GO:0043228	non-membrane-bound organelle
	GO:0043232	intracellular non-membrane-bound organelle
	GO:0043229	intracellular organelle
	GO:0043226	organelle
	GO:0019538	protein metabolic process
	GO:0044237	cellular metabolic process
	GO:0032991	macromolecular complex
	GO:0044267	cellular protein metabolic process
	GO:0044444	cytoplasmic part
	GO:0019752	carboxylic acid metabolic process
	GO:0030529	ribonucleoprotein complex
	GO:0005840	ribosome
	GO:0006082	organic acid metabolic process
	GO:0003735	structural constituent of ribosome
	GO:0044464	cell part
	GO:0005623	cell
	GO:0044260	cellular macromolecule metabolic process
	GO:0010467	gene expression
	GO:0055086	nucleobase, nucleoside and nucleotide metabolic process
	GO:0006519	amino acid and derivative metabolic process
	GO:0006807	nitrogen compound metabolic process
	GO:0006520	amino acid metabolic process
	GO:0009308	amine metabolic process
	GO:0003723	RNA binding
	GO:0009165	nucleotide biosynthetic process
	GO:0006399	tRNA metabolic process
	GO:0009117	nucleotide metabolic process
	GO:0006725	aromatic compound metabolic process
	GO:0044238	primary metabolic process
	GO:0016874	ligase activity
	GO:0046483	heterocycle metabolic process
	GO:0051188	cofactor biosynthetic process
	GO:0044446	intracellular organelle part
	GO:0044422	organelle part
	GO:0009108	coenzyme biosynthetic process
	GO:0033279	ribosomal subunit
	GO:0016070	RNA metabolic process
	GO:0009260	ribonucleotide biosynthetic process
	GO:0008033	tRNA processing
	GO:0051186	cofactor metabolic process
	GO:0043039	tRNA aminoacylation
	GO:0006418	tRNA aminoacylation for protein translation
	GO:0043038	amino acid activation
	GO:0016875	ligase activity, forming carbon-oxygen bonds
	GO:0016876	ligase activity, forming aminoacyl-tRNA and related compounds
	GO:0006732	coenzyme metabolic process
	GO:0006164	purine nucleotide biosynthetic process
	GO:0004812	aminoacyl-tRNA ligase activity
	GO:0006396	RNA processing
	GO:0043234	protein complex
	GO:0017076	purine nucleotide binding
	GO:0009112	nucleobase metabolic process
	GO:0009124	nucleoside monophosphate biosynthetic process
	GO:0051301	cell division
	GO:0009123	nucleoside monophosphate metabolic process
	GO:0043648	dicarboxylic acid metabolic process
	GO:0044271	nitrogen compound biosynthetic process
	GO:0009309	amine biosynthetic process
	GO:0032787	monocarboxylic acid metabolic process
	GO:0009259	ribonucleotide metabolic process
	GO:0006767	water-soluble vitamin metabolic process
	GO:0006766	vitamin metabolic process
	GO:0006163	purine nucleotide metabolic process
	GO:0016763	transferase activity, transferring pentosyl groups
	GO:0044255	cellular lipid metabolic process
	GO:0009152	purine ribonucleotide biosynthetic process
	GO:0009156	ribonucleoside monophosphate biosynthetic process
	GO:0009161	ribonucleoside monophosphate metabolic process
	GO:0000166	nucleotide binding
	GO:0008610	lipid biosynthetic process
	GO:0006220	pyrimidine nucleotide metabolic process
	GO:0008652	amino acid biosynthetic process
	GO:0006950	response to stress
	GO:0032555	purine ribonucleotide binding
	GO:0032553	ribonucleotide binding
	GO:0016740	transferase activity
	GO:0042364	water-soluble vitamin biosynthetic process
	GO:0009110	vitamin biosynthetic process
	GO:0006206	pyrimidine base metabolic process
	GO:0046112	nucleobase biosynthetic process
	GO:0019001	guanyl nucleotide binding
	GO:0032561	guanyl ribonucleotide binding
	GO:0005525	GTP binding
	GO:0006752	group transfer coenzyme metabolic process
	GO:0009451	RNA modification
	GO:0006974	response to DNA damage stimulus
	GO:0009719	response to endogenous stimulus
	GO:0006281	DNA repair
	GO:0046983	protein dimerization activity
	GO:0015935	small ribosomal subunit
	GO:0009085	lysine biosynthetic process
	GO:0046451	diaminopimelate metabolic process
	GO:0009089	lysine biosynthetic process via diaminopimelate
	GO:0042723	thiamin and derivative metabolic process
	GO:0015934	large ribosomal subunit
	GO:0006553	lysine metabolic process
	GO:0006772	thiamin metabolic process
	GO:0043094	metabolic compound salvage
	GO:0006221	pyrimidine nucleotide biosynthetic process
	GO:0006629	lipid metabolic process
	GO:0016879	ligase activity, forming carbon-nitrogen bonds
	GO:0046394	carboxylic acid biosynthetic process
	GO:0006633	fatty acid biosynthetic process
	GO:0009150	purine ribonucleotide metabolic process
	GO:0030554	adenyl nucleotide binding
	GO:0009066	aspartate family amino acid metabolic process
	GO:0016053	organic acid biosynthetic process
	GO:0016831	carboxy-lyase activity
	GO:0006576	biogenic amine metabolic process
	GO:0006207	'de novo' pyrimidine base biosynthetic process
	GO:0019856	pyrimidine base biosynthetic process
	GO:0042724	thiamin and derivative biosynthetic process
	GO:0032502	developmental process
	GO:0009072	aromatic amino acid family metabolic process
	GO:0016891	endoribonuclease activity, producing 5'-phosphomonoesters
	GO:0007049	cell cycle
	GO:0016043	cellular component organization and biogenesis
	GO:0009396	folic acid and derivative biosynthetic process
	GO:0006753	nucleoside phosphate metabolic process
	GO:0015986	ATP synthesis coupled proton transport
	GO:0015985	energy coupled proton transport, down electrochemical gradient
	GO:0006119	oxidative phosphorylation
	GO:0006754	ATP biosynthetic process
	GO:0016301	kinase activity
	GO:0046417	chorismate metabolic process
	GO:0000096	sulfur amino acid metabolic process
	GO:0006575	amino acid derivative metabolic process
	GO:0019363	pyridine nucleotide biosynthetic process
	GO:0000902	cell morphogenesis
	GO:0019201	nucleotide kinase activity
	GO:0019674	NAD metabolic process
	GO:0009168	purine ribonucleoside monophosphate biosynthetic process
	GO:0042398	amino acid derivative biosynthetic process
	GO:0048856	anatomical structure development
	GO:0009653	anatomical structure morphogenesis
	GO:0009127	purine nucleoside monophosphate biosynthetic process
	GO:0009126	purine nucleoside monophosphate metabolic process
	GO:0008658	penicillin binding
	GO:0019843	rRNA binding
	GO:0009167	purine ribonucleoside monophosphate metabolic process
	GO:0042401	biogenic amine biosynthetic process
	GO:0032989	cellular structure morphogenesis
	GO:0009228	thiamin biosynthetic process
	GO:0008144	drug binding
	GO:0006631	fatty acid metabolic process
	GO:0032559	adenyl ribonucleotide binding
	GO:0005524	ATP binding
	GO:0004386	helicase activity
	GO:0009067	aspartate family amino acid biosynthetic process
	GO:0016829	lyase activity
	GO:0042430	indole and derivative metabolic process
	GO:0009252	peptidoglycan biosynthetic process
	GO:0005315	inorganic phosphate transmembrane transporter activity
	GO:0006568	tryptophan metabolic process
	GO:0006586	indolalkylamine metabolic process
	GO:0042434	indole derivative metabolic process
	GO:0000049	tRNA binding
	GO:0005694	chromosome
	GO:0031504	peptidoglycan-based cell wall organization and biogenesis
	GO:0019362	pyridine nucleotide metabolic process
	GO:0009273	peptidoglycan-based cell wall biogenesis
	GO:0042546	cell wall biogenesis
	GO:0006733	oxidoreduction coenzyme metabolic process
	GO:0006769	nicotinamide metabolic process
	GO:0006400	tRNA modification
	GO:0008026	ATP-dependent helicase activity
	GO:0009081	branched chain family amino acid metabolic process
	GO:0009201	ribonucleoside triphosphate biosynthetic process
	GO:0004521	endoribonuclease activity
	GO:0009206	purine ribonucleoside triphosphate biosynthetic process
	GO:0009142	nucleoside triphosphate biosynthetic process
	GO:0009145	purine nucleoside triphosphate biosynthetic process
	GO:0009116	nucleoside metabolic process
	GO:0009892	negative regulation of metabolic process
	GO:0019438	aromatic compound biosynthetic process
	GO:0048523	negative regulation of cellular process
	GO:0051641	cellular localization
	GO:0006760	folic acid and derivative metabolic process
	GO:0048519	negative regulation of biological process
	GO:0042625	ATPase activity, coupled to transmembrane movement of ions
	GO:0031324	negative regulation of cellular metabolic process
	GO:0009073	aromatic amino acid family biosynthetic process
	GO:0016491	oxidoreductase activity
	GO:0022603	regulation of anatomical structure morphogenesis
	GO:0009435	NAD biosynthetic process
	GO:0046040	IMP metabolic process
	GO:0008360	regulation of cell shape
	GO:0003746	translation elongation factor activity
	GO:0016778	diphosphotransferase activity
	GO:0006541	glutamine metabolic process
	GO:0022604	regulation of cell morphogenesis
	GO:0006189	'de novo' IMP biosynthetic process
	GO:0006188	IMP biosynthetic process
	GO:0006414	translational elongation
	GO:0004177	aminopeptidase activity
	GO:0051539	4 iron, 4 sulfur cluster binding
	GO:0050793	regulation of developmental process
	GO:0006006	glucose metabolic process
	GO:0046933	hydrogen ion transporting ATP synthase activity, rotational mechanism
	GO:0016799	hydrolase activity, hydrolyzing N-glycosyl compounds
	GO:0016645	oxidoreductase activity, acting on the CH-NH group of donors
	GO:0045259	proton-transporting ATP synthase complex
	GO:0004003	ATP-dependent DNA helicase activity
	GO:0016646	oxidoreductase activity, acting on the CH-NH group of donors, NAD or NADP as acceptor
	GO:0016620	oxidoreductase activity, acting on the aldehyde or oxo group of donors, NAD or NADP as acceptor
	GO:0006555	methionine metabolic process
	GO:0016597	amino acid binding
	GO:0000097	sulfur amino acid biosynthetic process
	GO:0045934	negative regulation of nucleobase, nucleoside, nucleotide and nucleic acid metabolic process
	GO:0016776	phosphotransferase activity, phosphate group as acceptor
	GO:0009082	branched chain family amino acid biosynthetic process
	GO:0008094	DNA-dependent ATPase activity
	GO:0016903	oxidoreductase activity, acting on the aldehyde or oxo group of donors
	GO:0006461	protein complex assembly
	GO:0009141	nucleoside triphosphate metabolic process
	GO:0006091	generation of precursor metabolites and energy
	GO:0016830	carbon-carbon lyase activity
S.suis сore	GO:0044249	cellular biosynthetic process
	GO:0005622	intracellular
	GO:0044424	intracellular part
	GO:0009058	biosynthetic process
	GO:0005737	cytoplasm
	GO:0006412	translation
	GO:0044237	cellular metabolic process
	GO:0009987	cellular process
	GO:0009059	macromolecule biosynthetic process
	GO:0019538	protein metabolic process
	GO:0044267	cellular protein metabolic process
	GO:0010467	gene expression
	GO:0044260	cellular macromolecule metabolic process
	GO:0043228	non-membrane-bound organelle
	GO:0043232	intracellular non-membrane-bound organelle
	GO:0043229	intracellular organelle
	GO:0043226	organelle
	GO:0019752	carboxylic acid metabolic process
	GO:0044444	cytoplasmic part
	GO:0055086	nucleobase, nucleoside and nucleotide metabolic process
	GO:0006082	organic acid metabolic process
	GO:0003723	RNA binding
	GO:0009117	nucleotide metabolic process
	GO:0030529	ribonucleoprotein complex
	GO:0044238	primary metabolic process
	GO:0005840	ribosome
	GO:0032991	macromolecular complex
	GO:0003735	structural constituent of ribosome
	GO:0044464	cell part
	GO:0005623	cell
	GO:0016070	RNA metabolic process
	GO:0006520	amino acid metabolic process
	GO:0006519	amino acid and derivative metabolic process
	GO:0009165	nucleotide biosynthetic process
	GO:0006399	tRNA metabolic process
	GO:0006807	nitrogen compound metabolic process
	GO:0009308	amine metabolic process
	GO:0051186	cofactor metabolic process
	GO:0006396	RNA processing
	GO:0006732	coenzyme metabolic process
	GO:0017076	purine nucleotide binding
	GO:0000166	nucleotide binding
	GO:0009260	ribonucleotide biosynthetic process
	GO:0006950	response to stress
	GO:0016875	ligase activity, forming carbon-oxygen bonds
	GO:0016876	ligase activity, forming aminoacyl-tRNA and related compounds
	GO:0032555	purine ribonucleotide binding
	GO:0032553	ribonucleotide binding
	GO:0016874	ligase activity
	GO:0019001	guanyl nucleotide binding
	GO:0032561	guanyl ribonucleotide binding
	GO:0005525	GTP binding
	GO:0004812	aminoacyl-tRNA ligase activity
	GO:0006752	group transfer coenzyme metabolic process
	GO:0006164	purine nucleotide biosynthetic process
	GO:0006163	purine nucleotide metabolic process
	GO:0043039	tRNA aminoacylation
	GO:0006418	tRNA aminoacylation for protein translation
	GO:0043038	amino acid activation
	GO:0006220	pyrimidine nucleotide metabolic process
	GO:0009259	ribonucleotide metabolic process
	GO:0008033	tRNA processing
	GO:0051188	cofactor biosynthetic process
	GO:0008610	lipid biosynthetic process
	GO:0016740	transferase activity
	GO:0030554	adenyl nucleotide binding
	GO:0048037	cofactor binding
	GO:0006974	response to DNA damage stimulus
	GO:0009719	response to endogenous stimulus
	GO:0006281	DNA repair
	GO:0006206	pyrimidine base metabolic process
	GO:0009112	nucleobase metabolic process
	GO:0032787	monocarboxylic acid metabolic process
	GO:0009152	purine ribonucleotide biosynthetic process
	GO:0009108	coenzyme biosynthetic process
	GO:0044446	intracellular organelle part
	GO:0044422	organelle part
	GO:0044255	cellular lipid metabolic process
	GO:0009124	nucleoside monophosphate biosynthetic process
	GO:0009123	nucleoside monophosphate metabolic process
	GO:0022613	ribonucleoprotein complex biogenesis and assembly
	GO:0006221	pyrimidine nucleotide biosynthetic process
	GO:0008135	translation factor activity, nucleic acid binding
	GO:0004527	exonuclease activity
	GO:0045182	translation regulator activity
	GO:0046983	protein dimerization activity
	GO:0015935	small ribosomal subunit
	GO:0033279	ribosomal subunit
	GO:0006790	sulfur metabolic process
	GO:0009451	RNA modification
	GO:0009156	ribonucleoside monophosphate biosynthetic process
	GO:0009161	ribonucleoside monophosphate metabolic process
	GO:0043234	protein complex
	GO:0044272	sulfur compound biosynthetic process
	GO:0008173	RNA methyltransferase activity
	GO:0006207	'de novo' pyrimidine base biosynthetic process
	GO:0019856	pyrimidine base biosynthetic process
	GO:0032559	adenyl ribonucleotide binding
	GO:0005524	ATP binding
	GO:0046483	heterocycle metabolic process
	GO:0006725	aromatic compound metabolic process
	GO:0008652	amino acid biosynthetic process
	GO:0009150	purine ribonucleotide metabolic process
	GO:0045934	negative regulation of nucleobase, nucleoside, nucleotide and nucleic acid metabolic process
	GO:0007049	cell cycle
	GO:0046112	nucleobase biosynthetic process
	GO:0006629	lipid metabolic process
	GO:0003924	GTPase activity
	GO:0046394	carboxylic acid biosynthetic process
	GO:0006633	fatty acid biosynthetic process
	GO:0006091	generation of precursor metabolites and energy
	GO:0016053	organic acid biosynthetic process
	GO:0006753	nucleoside phosphate metabolic process
	GO:0015986	ATP synthesis coupled proton transport
	GO:0016597	amino acid binding
	GO:0015985	energy coupled proton transport, down electrochemical gradient
	GO:0009069	serine family amino acid metabolic process
	GO:0006119	oxidative phosphorylation
	GO:0000097	sulfur amino acid biosynthetic process
	GO:0006754	ATP biosynthetic process
	GO:0000096	sulfur amino acid metabolic process
	GO:0043176	amine binding
	GO:0044271	nitrogen compound biosynthetic process
	GO:0009309	amine biosynthetic process
	GO:0019201	nucleotide kinase activity
	GO:0008658	penicillin binding
	GO:0019843	rRNA binding
	GO:0009086	methionine biosynthetic process
	GO:0008144	drug binding
	GO:0042254	ribosome biogenesis and assembly
	GO:0050660	FAD binding
	GO:0045892	negative regulation of transcription, DNA-dependent
	GO:0016481	negative regulation of transcription
	GO:0005694	chromosome
	GO:0009201	ribonucleoside triphosphate biosynthetic process
	GO:0009206	purine ribonucleoside triphosphate biosynthetic process
	GO:0009142	nucleoside triphosphate biosynthetic process
	GO:0009145	purine nucleoside triphosphate biosynthetic process
	GO:0009892	negative regulation of metabolic process
	GO:0048523	negative regulation of cellular process
	GO:0050661	NADP binding
	GO:0048519	negative regulation of biological process
	GO:0031324	negative regulation of cellular metabolic process
	GO:0016831	carboxy-lyase activity
	GO:0009081	branched chain family amino acid metabolic process
	GO:0050662	coenzyme binding
	GO:0006464	protein modification process
	GO:0016043	cellular component organization and biogenesis
	GO:0006996	organelle organization and biogenesis
	GO:0009066	aspartate family amino acid metabolic process
	GO:0009141	nucleoside triphosphate metabolic process
	GO:0006631	fatty acid metabolic process
	GO:0016072	rRNA metabolic process
	GO:0006457	protein folding
	GO:0016462	pyrophosphatase activity
	GO:0003746	translation elongation factor activity
	GO:0006414	translational elongation
	GO:0046034	ATP metabolic process
	GO:0015078	hydrogen ion transmembrane transporter activity
	GO:0019205	nucleobase, nucleoside, nucleotide kinase activity
	GO:0016741	transferase activity, transferring one-carbon groups
	GO:0051301	cell division
	GO:0004540	ribonuclease activity
	GO:0009067	aspartate family amino acid biosynthetic process
	GO:0046933	hydrogen ion transporting ATP synthase activity, rotational mechanism
	GO:0009262	deoxyribonucleotide metabolic process
	GO:0045259	proton-transporting ATP synthase complex
	GO:0006563	L-serine metabolic process
	GO:0016796	exonuclease activity, active with either ribo- or deoxyribonucleic acids and producing 5'-phosphomonoesters
	GO:0006555	methionine metabolic process
	GO:0016891	endoribonuclease activity, producing 5'-phosphomonoesters
	GO:0009082	branched chain family amino acid biosynthetic process
	GO:0016818	hydrolase activity, acting on acid anhydrides, in phosphorus-containing anhydrides
S.pyogenes core	GO:0005622	intracellular
	GO:0019538	protein metabolic process
	GO:0044267	cellular protein metabolic process
	GO:0006412	translation
	GO:0044424	intracellular part
	GO:0005737	cytoplasm
	GO:0044260	cellular macromolecule metabolic process
	GO:0044249	cellular biosynthetic process
	GO:0009987	cellular process
	GO:0009059	macromolecule biosynthetic process
	GO:0009058	biosynthetic process
	GO:0055086	nucleobase, nucleoside and nucleotide metabolic process
	GO:0006399	tRNA metabolic process
	GO:0010467	gene expression
	GO:0044464	cell part
	GO:0005623	cell
	GO:0003723	RNA binding
	GO:0016875	ligase activity, forming carbon-oxygen bonds
	GO:0016876	ligase activity, forming aminoacyl-tRNA and related compounds
	GO:0044237	cellular metabolic process
	GO:0032991	macromolecular complex
	GO:0004812	aminoacyl-tRNA ligase activity
	GO:0043039	tRNA aminoacylation
	GO:0006418	tRNA aminoacylation for protein translation
	GO:0043038	amino acid activation
	GO:0043234	protein complex
	GO:0019752	carboxylic acid metabolic process
	GO:0044238	primary metabolic process
	GO:0006082	organic acid metabolic process
	GO:0009117	nucleotide metabolic process
	GO:0003735	structural constituent of ribosome
	GO:0005840	ribosome
	GO:0030529	ribonucleoprotein complex
	GO:0044444	cytoplasmic part
	GO:0016070	RNA metabolic process
	GO:0016874	ligase activity
	GO:0043228	non-membrane-bound organelle
	GO:0043232	intracellular non-membrane-bound organelle
	GO:0043226	organelle
	GO:0043229	intracellular organelle
	GO:0033279	ribosomal subunit
	GO:0015992	proton transport
	GO:0006818	hydrogen transport
	GO:0006396	RNA processing
	GO:0044265	cellular macromolecule catabolic process
	GO:0044446	intracellular organelle part
	GO:0044422	organelle part
	GO:0006752	group transfer coenzyme metabolic process
	GO:0016469	proton-transporting two-sector ATPase complex
	GO:0044248	cellular catabolic process
	GO:0032787	monocarboxylic acid metabolic process
	GO:0017076	purine nucleotide binding
	GO:0046034	ATP metabolic process
	GO:0015078	hydrogen ion transmembrane transporter activity
	GO:0051186	cofactor metabolic process
	GO:0009259	ribonucleotide metabolic process
	GO:0006950	response to stress
	GO:0006006	glucose metabolic process
	GO:0000166	nucleotide binding
	GO:0044275	cellular carbohydrate catabolic process
	GO:0009165	nucleotide biosynthetic process
	GO:0006163	purine nucleotide metabolic process
	GO:0009116	nucleoside metabolic process
	GO:0016740	transferase activity
	GO:0044255	cellular lipid metabolic process
	GO:0009141	nucleoside triphosphate metabolic process
	GO:0009112	nucleobase metabolic process
	GO:0006520	amino acid metabolic process
	GO:0015672	monovalent inorganic cation transport
	GO:0019843	rRNA binding
	GO:0009056	catabolic process
	GO:0009308	amine metabolic process
	GO:0006519	amino acid and derivative metabolic process
	GO:0006807	nitrogen compound metabolic process
	GO:0032555	purine ribonucleotide binding
	GO:0032553	ribonucleotide binding
	GO:0006732	coenzyme metabolic process
	GO:0015935	small ribosomal subunit
	GO:0015991	ATP hydrolysis coupled proton transport
	GO:0015988	energy coupled proton transport, against electrochemical gradient
	GO:0033178	proton-transporting two-sector ATPase complex, catalytic domain
	GO:0009150	purine ribonucleotide metabolic process
	GO:0019001	guanyl nucleotide binding
	GO:0032561	guanyl ribonucleotide binding
	GO:0005525	GTP binding
	GO:0008033	tRNA processing
	GO:0009260	ribonucleotide biosynthetic process
	GO:0009057	macromolecule catabolic process
	GO:0008610	lipid biosynthetic process
	GO:0016763	transferase activity, transferring pentosyl groups
	GO:0006753	nucleoside phosphate metabolic process
	GO:0015986	ATP synthesis coupled proton transport
	GO:0015985	energy coupled proton transport, down electrochemical gradient
	GO:0006119	oxidative phosphorylation
	GO:0006754	ATP biosynthetic process
	GO:0006629	lipid metabolic process
	GO:0016775	phosphotransferase activity, nitrogenous group as acceptor
	GO:0016891	endoribonuclease activity, producing 5'-phosphomonoesters
	GO:0009108	coenzyme biosynthetic process
	GO:0030554	adenyl nucleotide binding
	GO:0046164	alcohol catabolic process
	GO:0006164	purine nucleotide biosynthetic process
	GO:0003746	translation elongation factor activity
	GO:0006414	translational elongation
	GO:0046933	hydrogen ion transporting ATP synthase activity, rotational mechanism
	GO:0009199	ribonucleoside triphosphate metabolic process
	GO:0009205	purine ribonucleoside triphosphate metabolic process
	GO:0009144	purine nucleoside triphosphate metabolic process
	GO:0009152	purine ribonucleotide biosynthetic process
	GO:0006464	protein modification process
	GO:0046483	heterocycle metabolic process
	GO:0016052	carbohydrate catabolic process
	GO:0006457	protein folding
	GO:0006007	glucose catabolic process
	GO:0000155	two-component sensor activity
	GO:0004673	protein histidine kinase activity
	GO:0006725	aromatic compound metabolic process
	GO:0006811	ion transport
	GO:0008135	translation factor activity, nucleic acid binding
	GO:0045182	translation regulator activity
	GO:0008173	RNA methyltransferase activity
	GO:0016860	intramolecular oxidoreductase activity
	GO:0015077	monovalent inorganic cation transmembrane transporter activity
	GO:0006091	generation of precursor metabolites and energy
	GO:0015934	large ribosomal subunit
	GO:0005506	iron ion binding
	GO:0043094	metabolic compound salvage
	GO:0051188	cofactor biosynthetic process
	GO:0046352	disaccharide catabolic process
	GO:0051259	protein oligomerization
	GO:0006144	purine base metabolic process
	GO:0019318	hexose metabolic process
	GO:0006096	glycolysis
	GO:0022890	inorganic cation transmembrane transporter activity
	GO:0042254	ribosome biogenesis and assembly
	GO:0046365	monosaccharide catabolic process
	GO:0019320	hexose catabolic process
	GO:0009201	ribonucleoside triphosphate biosynthetic process
	GO:0016893	endonuclease activity, active with either ribo- or deoxyribonucleic acids and producing 5'-phosphomonoesters
	GO:0004521	endoribonuclease activity
	GO:0009206	purine ribonucleoside triphosphate biosynthetic process
	GO:0009142	nucleoside triphosphate biosynthetic process
	GO:0009145	purine nucleoside triphosphate biosynthetic process
	GO:0000287	magnesium ion binding
	GO:0004540	ribonuclease activity
	GO:0003924	GTPase activity
	GO:0046394	carboxylic acid biosynthetic process
	GO:0006633	fatty acid biosynthetic process
	GO:0008276	protein methyltransferase activity
	GO:0046364	monosaccharide biosynthetic process
	GO:0004826	phenylalanine-tRNA ligase activity
	GO:0004312	fatty-acid synthase activity
	GO:0006090	pyruvate metabolic process
	GO:0006479	protein amino acid methylation
	GO:0051183	vitamin transporter activity
	GO:0008213	protein amino acid alkylation
	GO:0051180	vitamin transport
	GO:0019319	hexose biosynthetic process
	GO:0006534	cysteine metabolic process
	GO:0006094	gluconeogenesis
	GO:0046165	alcohol biosynthetic process
	GO:0015075	ion transmembrane transporter activity
	GO:0032559	adenyl ribonucleotide binding
	GO:0005524	ATP binding
	GO:0006812	cation transport
	GO:0006643	membrane lipid metabolic process
	GO:0006206	pyrimidine base metabolic process
	GO:0007049	cell cycle
	GO:0046112	nucleobase biosynthetic process
	GO:0006644	phospholipid metabolic process
	GO:0006461	protein complex assembly
	GO:0009055	electron carrier activity
	GO:0016861	intramolecular oxidoreductase activity, interconverting aldoses and ketoses
	GO:0022613	ribonucleoprotein complex biogenesis and assembly
	GO:0005984	disaccharide metabolic process
	GO:0006760	folic acid and derivative metabolic process
	GO:0042625	ATPase activity, coupled to transmembrane movement of ions
	GO:0005886	plasma membrane
	GO:0004871	signal transducer activity
	GO:0060089	molecular transducer activity
S.pneumoniae specific core	GO:0042434	indole derivative metabolic process
	GO:0006586	indolalkylamine metabolic process
	GO:0042430	indole and derivative metabolic process
	GO:0006568	tryptophan metabolic process
	GO:0006576	biogenic amine metabolic process
	GO:0006767	water-soluble vitamin metabolic process
	GO:0006766	vitamin metabolic process
	GO:0006575	amino acid derivative metabolic process
	GO:0042364	water-soluble vitamin biosynthetic process
	GO:0009110	vitamin biosynthetic process
	GO:0009072	aromatic amino acid family metabolic process
	GO:0046483	heterocycle metabolic process
	GO:0006725	aromatic compound metabolic process
	GO:0006772	thiamin metabolic process
	GO:0042723	thiamin and derivative metabolic process
	GO:0042816	vitamin B6 metabolic process
	GO:0042819	vitamin B6 biosynthetic process
	GO:0042822	pyridoxal phosphate metabolic process
	GO:0042823	pyridoxal phosphate biosynthetic process
	GO:0042435	indole derivative biosynthetic process
	GO:0000162	tryptophan biosynthetic process
	GO:0046219	indolalkylamine biosynthetic process
	GO:0016810	hydrolase activity, acting on carbon-nitrogen (but not peptide) bonds
	GO:0042401	biogenic amine biosynthetic process
	GO:0042398	amino acid derivative biosynthetic process
	GO:0009228	thiamin biosynthetic process
	GO:0042724	thiamin and derivative biosynthetic process
S.suis specific core	GO:0009109	coenzyme catabolic process
	GO:0006099	tricarboxylic acid cycle
	GO:0006564	L-serine biosynthetic process
	GO:0046356	acetyl-CoA catabolic process
	GO:0045333	cellular respiration
	GO:0009060	aerobic respiration
	GO:0030001	metal ion transport
	GO:0051187	cofactor catabolic process
	GO:0006812	cation transport
	GO:0003700	transcription factor activity
	GO:0030528	transcription regulator activity
	GO:0006084	acetyl-CoA metabolic process
	GO:0006563	L-serine metabolic process
	GO:0009070	serine family amino acid biosynthetic process
	GO:0006811	ion transport
	GO:0015980	energy derivation by oxidation of organic compounds
	GO:0044248	cellular catabolic process
	GO:0046872	metal ion binding
	GO:0043167	ion binding
	GO:0009069	serine family amino acid metabolic process
	GO:0009056	catabolic process
	GO:0006355	regulation of transcription, DNA-dependent
	GO:0045449	regulation of transcription
	GO:0044272	sulfur compound biosynthetic process
	GO:0004648	phosphoserine transaminase activity
	GO:0006569	tryptophan catabolic process
	GO:0008990	rRNA (guanine-N2-)-methyltransferase activity
	GO:0015674	di-, tri-valent inorganic cation transport
	GO:0004448	isocitrate dehydrogenase activity
	GO:0015684	ferrous iron transport
	GO:0005381	iron ion transmembrane transporter activity
	GO:0004450	isocitrate dehydrogenase (NADP+) activity
	GO:0015093	ferrous iron transmembrane transporter activity
	GO:0004659	prenyltransferase activity
	GO:0046218	indolalkylamine catabolic process
	GO:0019439	aromatic compound catabolic process
	GO:0009074	aromatic amino acid family catabolic process
	GO:0042436	indole derivative catabolic process
	GO:0042402	biogenic amine catabolic process
	GO:0004357	glutamate-cysteine ligase activity
	GO:0015082	di-, tri-valent inorganic cation transmembrane transporter activity
	GO:0019441	tryptophan catabolic process to kynurenine
	GO:0016435	rRNA (guanine) methyltransferase activity
	GO:0004061	arylformamidase activity
	GO:0046915	transition metal ion transmembrane transporter activity
	GO:0042219	amino acid derivative catabolic process
	GO:0006826	iron ion transport
	GO:0000041	transition metal ion transport
	GO:0006750	glutathione biosynthetic process
S.pyogenes specific core	GO:0006547	histidine metabolic process
	GO:0006979	response to oxidative stress
	GO:0009077	histidine family amino acid catabolic process
	GO:0006548	histidine catabolic process
	GO:0009075	histidine family amino acid metabolic process
	GO:0007165	signal transduction
	GO:0007154	cell communication
	GO:0009063	amino acid catabolic process
	GO:0044270	nitrogen compound catabolic process
	GO:0009310	amine catabolic process
	GO:0000155	two-component sensor activity
	GO:0004673	protein histidine kinase activity
	GO:0016773	phosphotransferase activity, alcohol group as acceptor
	GO:0016775	phosphotransferase activity, nitrogenous group as acceptor
	GO:0004871	signal transducer activity
	GO:0060089	molecular transducer activity
	GO:0005990	lactose catabolic process
	GO:0005988	lactose metabolic process
	GO:0004672	protein kinase activity
	GO:0004040	amidase activity
	GO:0046352	disaccharide catabolic process
	GO:0015144	carbohydrate transmembrane transporter activity
	GO:0005984	disaccharide metabolic process
	GO:0008645	hexose transport
	GO:0030288	outer membrane-bounded periplasmic space
	GO:0000302	response to reactive oxygen species
	GO:0016654	oxidoreductase activity, acting on NADH or NADPH, disulfide as acceptor
	GO:0050415	formimidoylglutamase activity
	GO:0031460	glycine betaine transport
	GO:0004801	transaldolase activity
	GO:0004397	histidine ammonia-lyase activity
	GO:0008785	alkyl hydroperoxide reductase activity
	GO:0015838	betaine transport
	GO:0051181	cofactor transport
	GO:0006471	protein amino acid ADP-ribosylation
	GO:0015886	heme transport
	GO:0005542	folic acid binding
	GO:0016153	urocanate hydratase activity
	GO:0015749	monosaccharide transport
	GO:0015153	rhamnose transmembrane transporter activity
	GO:0003993	acid phosphatase activity
Specific core of S.pneumoniae and S.pyogenes	GO:0015577	galactitol transmembrane transporter activity
	GO:0015796	galactitol transport
	GO:0015791	polyol transport
	GO:0015665	alcohol transmembrane transporter activity
	GO:0017004	cytochrome complex assembly
	GO:0015166	polyol transmembrane transporter activity
	GO:0043623	cellular protein complex assembly
Specific core of S.pneumoniae and S.suis	GO:0008652	amino acid biosynthetic process
	GO:0009309	amine biosynthetic process
	GO:0044271	nitrogen compound biosynthetic process
	GO:0006520	amino acid metabolic process
	GO:0006519	amino acid and derivative metabolic process
	GO:0009066	aspartate family amino acid metabolic process
	GO:0009308	amine metabolic process
	GO:0006807	nitrogen compound metabolic process
	GO:0009067	aspartate family amino acid biosynthetic process
	GO:0009082	branched chain family amino acid biosynthetic process
	GO:0019752	carboxylic acid metabolic process
	GO:0009081	branched chain family amino acid metabolic process
	GO:0006082	organic acid metabolic process
	GO:0046451	diaminopimelate metabolic process
	GO:0009089	lysine biosynthetic process via diaminopimelate
	GO:0006553	lysine metabolic process
	GO:0009085	lysine biosynthetic process
	GO:0043648	dicarboxylic acid metabolic process
	GO:0044249	cellular biosynthetic process
	GO:0009058	biosynthetic process
	GO:0009086	methionine biosynthetic process
	GO:0006555	methionine metabolic process
	GO:0000097	sulfur amino acid biosynthetic process
	GO:0044272	sulfur compound biosynthetic process
	GO:0006012	galactose metabolic process
	GO:0000096	sulfur amino acid metabolic process
	GO:0006790	sulfur metabolic process
	GO:0003984	acetolactate synthase activity
	GO:0006566	threonine metabolic process
	GO:0016597	amino acid binding
	GO:0008172	S-methyltransferase activity
	GO:0048037	cofactor binding
	GO:0019318	hexose metabolic process
	GO:0019842	vitamin binding
	GO:0043176	amine binding
	GO:0006221	pyrimidine nucleotide biosynthetic process
	GO:0005996	monosaccharide metabolic process
	GO:0019202	amino acid kinase activity
	GO:0016744	transferase activity, transferring aldehyde or ketonic groups
	GO:0006220	pyrimidine nucleotide metabolic process
	GO:0009220	pyrimidine ribonucleotide biosynthetic process
	GO:0009218	pyrimidine ribonucleotide metabolic process
	GO:0016829	lyase activity
	GO:0016491	oxidoreductase activity
	GO:0006066	alcohol metabolic process
	GO:0030170	pyridoxal phosphate binding
	GO:0016836	hydro-lyase activity
	GO:0046983	protein dimerization activity
	GO:0016627	oxidoreductase activity, acting on the CH-CH group of donors
	GO:0006206	pyrimidine base metabolic process
	GO:0006865	amino acid transport
	GO:0005829	cytosol
	GO:0016831	carboxy-lyase activity
	GO:0006725	aromatic compound metabolic process
	GO:0046942	carboxylic acid transport
	GO:0015849	organic acid transport
	GO:0008836	diaminopimelate decarboxylase activity
	GO:0006570	tyrosine metabolic process
	GO:0004489	methylenetetrahydrofolate reductase (NADPH) activity
	GO:0019281	methionine biosynthetic process from homoserine via O-succinyl-L-homoserine and cystathionine
	GO:0003908	methylated-DNA-[protein]-cysteine S-methyltransferase activity
	GO:0004413	homoserine kinase activity
	GO:0004335	galactokinase activity
	GO:0004794	L-threonine ammonia-lyase activity
	GO:0042181	ketone biosynthetic process
	GO:0004455	ketol-acid reductoisomerase activity
	GO:0006549	isoleucine metabolic process
	GO:0008108	UDP-glucose:hexose-1-phosphate uridylyltransferase activity
	GO:0047605	acetolactate decarboxylase activity
	GO:0016748	succinyltransferase activity
	GO:0006571	tyrosine biosynthetic process
	GO:0009088	threonine biosynthetic process
	GO:0045149	acetoin metabolic process
	GO:0047200	tetrahydrodipicolinate N-acetyltransferase activity
	GO:0003942	N-acetyl-gamma-glutamyl-phosphate reductase activity
	GO:0008840	dihydrodipicolinate synthase activity
	GO:0051537	2 iron, 2 sulfur cluster binding
	GO:0046527	glucosyltransferase activity
	GO:0009097	isoleucine biosynthetic process
	GO:0016639	oxidoreductase activity, acting on the CH-NH2 group of donors, NAD or NADP as acceptor
	GO:0046835	carbohydrate phosphorylation
	GO:0016750	O-succinyltransferase activity
	GO:0004345	glucose-6-phosphate dehydrogenase activity
	GO:0008899	homoserine O-succinyltransferase activity
	GO:0035251	UDP-glucosyltransferase activity
	GO:0004160	dihydroxy-acid dehydratase activity
	GO:0009316	3-isopropylmalate dehydratase complex
	GO:0003861	3-isopropylmalate dehydratase activity
	GO:0004073	aspartate-semialdehyde dehydrogenase activity
	GO:0004565	beta-galactosidase activity
	GO:0016154	pyrimidine-nucleoside phosphorylase activity
	GO:0004373	glycogen (starch) synthase activity
	GO:0045151	acetoin biosynthetic process
	GO:0004665	prephenate dehydrogenase (NADP+) activity
	GO:0008977	prephenate dehydrogenase activity
	GO:0019279	methionine biosynthetic process from L-homoserine via cystathionine
	GO:0009092	homoserine metabolic process
	GO:0042180	ketone metabolic process
	GO:0004072	aspartate kinase activity
	GO:0003849	3-deoxy-7-phosphoheptulonate synthase activity
	GO:0019438	aromatic compound biosynthetic process
	GO:0050661	NADP binding
	GO:0009073	aromatic amino acid family biosynthetic process
Specific core of S.pyogenes and S.suis	-
Specific periphery of S.pneumoniae and S.pyogenes	GO:0042742	defense response to bacterium
	GO:0009617	response to bacterium
	GO:0006952	defense response
i.e. OGs present in some S.pneumoniae and S.pyogenes strains and absent in S.suis strains	GO:0051707	response to other organism
	GO:0009607	response to biotic stimulus
	GO:0051704	multi-organism process
	GO:0050896	response to stimulus
	GO:0006059	hexitol metabolic process
	GO:0022872	protein-N(PI)-phosphohistidine-mannitol phosphotransferase system transmembrane transporter activity
	GO:0019594	mannitol metabolic process
	GO:0015575	mannitol transmembrane transporter activity
	GO:0008926	mannitol-1-phosphate 5-dehydrogenase activity
Specific periphery of S.suis and S.pyogenes	-
i.e. OGs present in some S.suis and S.pyogenes strains and absent in S.pneumoniae strains
Specific periphery of S.pneumoniae and S.suis	-
i.e. OGs present in some S.pneumoniae and S.suis strains and absent in S.pyogenes strains
Specific periphery of S.suis	GO:0030246	carbohydrate binding
Specific periphery of S.pneumoniae	GO:0016857	racemase and epimerase activity, acting on carbohydrates and derivatives
	GO:0016854	racemase and epimerase activity
	GO:0004308	exo-alpha-sialidase activity
	GO:0016997	alpha-sialidase activity
	GO:0003978	UDP-glucose 4-epimerase activity
	GO:0008641	small protein activating enzyme activity
	GO:0015031	protein transport
Specific periphery of S.pyogenes	GO:0044403	symbiosis, encompassing mutualism through parasitism
	GO:0044419	interspecies interaction between organisms
	GO:0009405	pathogenesis
	GO:0051704	multi-organism process
	GO:0008410	CoA-transferase activity
	GO:0016782	transferase activity, transferring sulfur-containing groups
	GO:0003700	transcription factor activity
	GO:0030528	transcription regulator activity
	GO:0009346	citrate lyase complex
	GO:0009607	response to biotic stimulus
	GO:0006952	defense response
	GO:0051707	response to other organism
Common periphery	GO:0003677	DNA binding
	GO:0003676	nucleic acid binding
	GO:0006259	DNA metabolic process
	GO:0015074	DNA integration
	GO:0006310	DNA recombination
	GO:0000150	recombinase activity
	GO:0043565	sequence-specific DNA binding
	GO:0043283	biopolymer metabolic process
Strain-specific OGs	GO:0004803	transposase activity
	GO:0032196	transposition
	GO:0006313	transposition, DNA-mediated
	GO:0006259	DNA metabolic process
	GO:0003676	nucleic acid binding
	GO:0006310	DNA recombination
	GO:0003677	DNA binding
	GO:0043283	biopolymer metabolic process
	GO:0015074	DNA integration
	GO:0006139	nucleobase, nucleoside, nucleotide and nucleic acid metabolic process
