# Supplementary material for: Micro-evolution of three Streptococcus species: selection, antigenic variation, and horizontal gene inflow
Source: BMC Evol Biol. 2019 Mar 27;19:83. doi: 10.1186/s12862-019-1403-6 (PMC6437910; doi:10.1186/s12862-019-1403-6)
Supplement: Supplementary file 15 — Supplementary file Table S3. Orthologous groups compositions. (CSV 12,628 kb) [file 12862_2019_1403_MOESM15_ESM.csv]

OG_number	Strain	gene	start_position	strand(+/-)	strand(possibly_leading_or_lagging)
3451	Streptococcus_suis_GZ1	GI:292558500	1078301	1	lagging
681	Streptococcus_suis_GZ1	GI:292558501	1078977	1	lagging
682	Streptococcus_suis_GZ1	GI:292558502	1079558	-1	leading
683	Streptococcus_suis_GZ1	GI:292558503	1080834	-1	leading
684	Streptococcus_suis_GZ1	GI:292558504	1081636	-1	leading
685	Streptococcus_suis_GZ1	GI:292558505	1082442	-1	leading
686	Streptococcus_suis_GZ1	GI:292558506	1085978	-1	leading
3979	Streptococcus_suis_GZ1	GI:292558507	1086853	1	lagging
3452	Streptococcus_suis_GZ1	GI:292558508	1088088	-1	leading
687	Streptococcus_suis_GZ1	GI:292558509	1089140	-1	leading
4974	Streptococcus_pyogenes_7F7	GI:698177990	849112	1	leading
1087	Streptococcus_pyogenes_MGAS10394	GI:50903879	1455041	-1	leading
1086	Streptococcus_pyogenes_MGAS10394	GI:50903878	1454746	-1	leading
602	Streptococcus_pyogenes_MGAS10394	GI:50903871	1446162	1	lagging
1625	Streptococcus_pyogenes_MGAS10394	GI:50903870	1445452	-1	leading
3659	Streptococcus_pyogenes_MGAS10394	GI:50903873	1447136	-1	leading
5032	Streptococcus_pyogenes_MGAS10394	GI:50903872	1446959	-1	leading
5033	Streptococcus_pyogenes_MGAS10394	GI:50903875	1450190	1	lagging
796	Streptococcus_pyogenes_MGAS10394	GI:50903874	1447353	-1	leading
1085	Streptococcus_pyogenes_MGAS10394	GI:50903877	1451865	-1	leading
1084	Streptococcus_pyogenes_MGAS10394	GI:50903876	1451309	-1	leading
179997	Streptococcus_pneumoniae_INV104	INV104_08420	934751	-1	lagging
312	Streptococcus_pyogenes_MEW123	GI:982535368	1393545	1	lagging
3496	Streptococcus_pyogenes_MEW123	GI:982535369	1394276	-1	leading
672	Streptococcus_pyogenes_MGAS11027	GI:1024794799	642609	1	leading
673	Streptococcus_pyogenes_MGAS11027	GI:1024794798	642377	1	leading
384	Streptococcus_pyogenes_MEW123	GI:982535362	1389234	1	lagging
3333	Streptococcus_pyogenes_MEW123	GI:982535363	1389760	-1	leading
316	Streptococcus_pyogenes_MEW123	GI:982535360	1383041	-1	leading
428	Streptococcus_pyogenes_MEW123	GI:982535361	1387442	1	lagging
2295	Streptococcus_pyogenes_MGAS11027	GI:1024794791	631541	1	leading
313	Streptococcus_pyogenes_MEW123	GI:982535367	1392725	1	lagging
3332	Streptococcus_pyogenes_MEW123	GI:982535364	1390127	-1	leading
315	Streptococcus_pyogenes_MEW123	GI:982535365	1390955	1	lagging
1320	Streptococcus_pneumoniae_INV104	GI:301793868	652736	1	leading
2293	Streptococcus_pneumoniae_INV104	GI:301793869	655507	1	leading
383	Streptococcus_pneumoniae_INV104	GI:301793860	643808	-1	lagging
281	Streptococcus_pneumoniae_INV104	GI:301793861	644695	1	leading
282	Streptococcus_pneumoniae_INV104	GI:301793862	646556	1	leading
1534	Streptococcus_pneumoniae_INV104	GI:301793863	647071	1	leading
1639	Streptococcus_pneumoniae_INV104	GI:301793864	647546	1	leading
152	Streptococcus_pneumoniae_INV104	GI:301793865	649569	1	leading
283	Streptococcus_pneumoniae_INV104	GI:301793866	650314	1	leading
284	Streptococcus_pneumoniae_INV104	GI:301793867	651668	1	leading
4890	Streptococcus_pyogenes_D471	GI:823686258	651984	1	leading
480	Streptococcus_pyogenes_D471	GI:823686259	652389	1	leading
5556	Streptococcus_pyogenes_5448	GI:828455857	661252	-1	lagging
5366	Streptococcus_pyogenes_MGAS8232	GI:19747322	50223	1	leading
5022	Streptococcus_pyogenes_HKU488	GI:874012677	1395268	-1	leading
242	Streptococcus_pyogenes_HKU488	GI:874012676	1393531	-1	leading
243	Streptococcus_pyogenes_HKU488	GI:874012675	1392786	-1	leading
244	Streptococcus_pyogenes_HKU488	GI:874012674	1392453	-1	leading
245	Streptococcus_pyogenes_HKU488	GI:874012673	1390004	-1	leading
246	Streptococcus_pyogenes_HKU488	GI:874012672	1389007	-1	leading
247	Streptococcus_pyogenes_HKU488	GI:874012671	1387695	-1	leading
248	Streptococcus_pyogenes_HKU488	GI:874012670	1386917	-1	leading
5023	Streptococcus_pyogenes_HKU488	GI:874012679	1397577	1	lagging
3550	Streptococcus_pyogenes_HKU488	GI:874012678	1396366	1	lagging
984	Streptococcus_pyogenes_MGAS8232	GI:19747329	56490	1	leading
1357	Streptococcus_pyogenes_D471	GI:823686251	644394	1	leading
268	Streptococcus_suis_T15	GI:556048902	444637	1	leading
269	Streptococcus_suis_T15	GI:556048903	445455	1	leading
266	Streptococcus_suis_T15	GI:556048900	443224	1	leading
267	Streptococcus_suis_T15	GI:556048901	443751	1	leading
271	Streptococcus_suis_T15	GI:556048906	447416	1	leading
1719	Streptococcus_pyogenes_JRS4	GI:803435121	781709	1	leading
270	Streptococcus_suis_T15	GI:556048904	446036	1	leading
933	Streptococcus_pyogenes_JRS4	GI:803435123	783870	1	leading
2485	Streptococcus_suis_T15	GI:556048908	448429	1	leading
3207	Streptococcus_suis_T15	GI:556048909	449118	1	leading
5508	Streptococcus_pyogenes_JRS4	GI:803435128	789848	1	leading
1144	Streptococcus_pyogenes_JRS4	GI:803435129	790102	1	leading
1405	Streptococcus_suis_6407	GI:666901055	1972944	-1	leading
4256	Streptococcus_suis_6407	GI:666901054	1972210	-1	leading
2529	Streptococcus_suis_6407	GI:666901057	1974554	-1	leading
1406	Streptococcus_suis_6407	GI:666901056	1973705	-1	leading
2784	Streptococcus_suis_6407	GI:666901051	1970451	-1	leading
113665	Streptococcus_suis_6407	GI:666901050	1970123	-1	leading
509	Streptococcus_suis_6407	GI:666901053	1971576	-1	leading
1147	Streptococcus_suis_6407	GI:666901052	1971052	-1	leading
4690	Streptococcus_suis_6407	GI:666901059	1976751	-1	leading
1148	Streptococcus_suis_6407	GI:666901058	1975198	-1	leading
121	Streptococcus_pneumoniae_INV104	GI:301794128	941891	1	leading
428	Streptococcus_suis_BM407	GI:251818208	1230367	1	lagging
431	Streptococcus_suis_BM407	GI:251818205	1225742	-1	leading
910	Streptococcus_pneumoniae_INV104	GI:301794125	940222	1	leading
429	Streptococcus_suis_BM407	GI:251818207	1229862	-1	leading
430	Streptococcus_suis_BM407	GI:251818206	1228310	-1	leading
312	Streptococcus_pneumoniae_INV104	GI:301794120	935850	-1	lagging
313	Streptococcus_pneumoniae_INV104	GI:301794121	936470	-1	lagging
314	Streptococcus_pneumoniae_INV104	GI:301794122	936952	-1	lagging
315	Streptococcus_pneumoniae_INV104	GI:301794123	937889	-1	lagging
283	Streptococcus_pyogenes_MGAS27061	GI:1024798539	1151605	-1	leading
284	Streptococcus_pyogenes_MGAS27061	GI:1024798538	1150523	-1	leading
290	Streptococcus_pyogenes_MGAS27061	GI:1024798531	1144065	-1	leading
291	Streptococcus_pyogenes_MGAS27061	GI:1024798530	1143297	-1	leading
288	Streptococcus_pyogenes_MGAS27061	GI:1024798533	1145115	-1	leading
289	Streptococcus_pyogenes_MGAS27061	GI:1024798532	1144856	-1	leading
286	Streptococcus_pyogenes_MGAS27061	GI:1024798535	1146456	-1	leading
287	Streptococcus_pyogenes_MGAS27061	GI:1024798534	1145866	-1	leading
1320	Streptococcus_pyogenes_MGAS27061	GI:1024798537	1149374	-1	leading
285	Streptococcus_pyogenes_MGAS27061	GI:1024798536	1147799	-1	leading
2160	Streptococcus_pneumoniae_D39	GI:116077248	1184439	-1	leading
1115	Streptococcus_pneumoniae_D39	GI:116077249	411438	-1	lagging
2863	Streptococcus_pneumoniae_gamPNI0373	GI:406368428	27177	-1	lagging
2218	Streptococcus_pneumoniae_gamPNI0373	GI:406368429	27410	-1	lagging
1446	Streptococcus_pyogenes_5448	GI:828455856	659986	-1	lagging
1252	Streptococcus_pneumoniae_D39	GI:116077240	2006511	-1	leading
1431	Streptococcus_pneumoniae_D39	GI:116077241	1653174	1	lagging
196	Streptococcus_pneumoniae_D39	GI:116077242	443575	1	leading
1713	Streptococcus_pneumoniae_D39	GI:116077243	935488	1	leading
334	Streptococcus_pneumoniae_D39	GI:116077244	718410	1	leading
430	Streptococcus_pneumoniae_D39	GI:116077245	1316925	-1	leading
604	Streptococcus_pneumoniae_D39	GI:116077246	1115893	-1	leading
923	Streptococcus_pneumoniae_D39	GI:116077247	1656512	-1	leading
166	Streptococcus_pneumoniae_G54	GI:194357981	1959919	1	lagging
582	Streptococcus_pyogenes_STAB901	GI:666905280	710364	-1	lagging
578	Streptococcus_pyogenes_STAB901	GI:666905283	713053	1	leading
579	Streptococcus_pyogenes_STAB901	GI:666905282	712303	1	leading
187	Streptococcus_pyogenes_STAB901	GI:666905285	716342	1	leading
939	Streptococcus_suis_NSUI060	GI:1000816225	1750462	-1	leading
345	Streptococcus_pneumoniae_G54	GI:194357987	1831760	-1	leading
576	Streptococcus_pyogenes_STAB901	GI:666905286	717125	1	leading
35	Streptococcus_suis_NSUI060	GI:1000816228	1752904	-1	leading
443	Streptococcus_pyogenes_STAB901	GI:666905288	719239	-1	lagging
1090	Streptococcus_suis_YB51	GI:546345348	1700209	-1	leading
1091	Streptococcus_suis_YB51	GI:546345349	1700844	-1	leading
1086	Streptococcus_suis_YB51	GI:546345344	1697658	-1	leading
1087	Streptococcus_suis_YB51	GI:546345345	1697953	-1	leading
1088	Streptococcus_suis_YB51	GI:546345346	1698266	-1	leading
1089	Streptococcus_suis_YB51	GI:546345347	1699481	-1	leading
3580	Streptococcus_suis_YB51	GI:546345340	1692033	-1	leading
3581	Streptococcus_suis_YB51	GI:546345341	1693356	-1	leading
1084	Streptococcus_suis_YB51	GI:546345342	1694309	-1	leading
1085	Streptococcus_suis_YB51	GI:546345343	1694818	-1	leading
779	Streptococcus_suis_05HAS68	GI:572994409	776765	1	leading
778	Streptococcus_suis_05HAS68	GI:572994408	777486	1	leading
752	Streptococcus_suis_05HAS68	GI:572994405	1514190	-1	leading
3486	Streptococcus_suis_05HAS68	GI:572994404	1512373	1	lagging
777	Streptococcus_suis_05HAS68	GI:572994407	778818	1	leading
748	Streptococcus_suis_05HAS68	GI:572994401	1508539	-1	leading
747	Streptococcus_suis_05HAS68	GI:572994400	1507926	-1	leading
751	Streptococcus_suis_05HAS68	GI:572994403	1511004	-1	leading
749	Streptococcus_suis_05HAS68	GI:572994402	1509782	-1	leading
5087	Streptococcus_pyogenes_HSC5	GI:523446415	1694909	1	lagging
823	Streptococcus_pyogenes_H293	GI:634720429	591887	1	leading
335	Streptococcus_pneumoniae_A45	GI:404277947	1244859	1	leading
16608	Streptococcus_pneumoniae_AP200	GI:306409297	1082250	-1	leading
454	Streptococcus_pneumoniae_A45	GI:404277944	1241534	1	leading
479	Streptococcus_pneumoniae_R6	GI:15458376	776030	1	leading
89265	Streptococcus_pneumoniae_SNP994039	SPN994039_03210	306239	1	leading
131792	Streptococcus_pyogenes_NS53	A4265_03985	816228	1	leading
854	Streptococcus_suis_ST3	GI:329307355	1353999	-1	leading
3518	Streptococcus_suis_ST3	GI:329307354	1353331	-1	leading
856	Streptococcus_suis_ST3	GI:329307357	1355643	-1	leading
855	Streptococcus_suis_ST3	GI:329307356	1354754	-1	leading
852	Streptococcus_suis_ST3	GI:329307351	1350163	-1	leading
851	Streptococcus_suis_ST3	GI:329307350	1349402	-1	leading
3517	Streptococcus_suis_ST3	GI:329307353	1352921	-1	leading
853	Streptococcus_suis_ST3	GI:329307352	1351004	-1	leading
884	Streptococcus_pyogenes_NGAS596	GI:827377008	300904	-1	lagging
858	Streptococcus_suis_ST3	GI:329307359	1358840	-1	leading
857	Streptococcus_suis_ST3	GI:329307358	1357401	-1	leading
5050	Streptococcus_pyogenes_NGAS596	GI:827377009	301408	-1	lagging
223	Streptococcus_pneumoniae_SNP994038	GI:429323558	1552121	-1	leading
222	Streptococcus_pneumoniae_SNP994038	GI:429323559	1553228	-1	leading
247	Streptococcus_pneumoniae_SNP994038	GI:429323552	1543948	-1	leading
246	Streptococcus_pneumoniae_SNP994038	GI:429323553	1545254	-1	leading
249	Streptococcus_pneumoniae_SNP994038	GI:429323550	1541217	-1	leading
248	Streptococcus_pneumoniae_SNP994038	GI:429323551	1543193	-1	leading
243	Streptococcus_pneumoniae_SNP994038	GI:429323556	1549003	-1	leading
1189	Streptococcus_pneumoniae_SNP994038	GI:429323557	1551653	-1	leading
245	Streptococcus_pneumoniae_SNP994038	GI:429323554	1546202	-1	leading
244	Streptococcus_pneumoniae_SNP994038	GI:429323555	1548664	-1	leading
1057	Streptococcus_pneumoniae_A45	GI:404278316	1661006	-1	leading
1058	Streptococcus_pneumoniae_A45	GI:404278317	1661290	-1	leading
1055	Streptococcus_pneumoniae_A45	GI:404278314	1659000	-1	leading
235	Streptococcus_pneumoniae_NCTC7465	GI:777228904	125732	1	lagging
236	Streptococcus_pneumoniae_NCTC7465	GI:777228903	125139	1	lagging
237	Streptococcus_pneumoniae_NCTC7465	GI:777228902	124546	-1	leading
238	Streptococcus_pneumoniae_NCTC7465	GI:777228901	124147	-1	leading
239	Streptococcus_pneumoniae_NCTC7465	GI:777228900	122504	-1	leading
1448	Streptococcus_pyogenes_NZ131;_ATCC_BAA-1633	GI:209541003	1304044	-1	leading
335	Streptococcus_pyogenes_NZ131;_ATCC_BAA-1633	GI:209541002	1303159	-1	leading
336	Streptococcus_pyogenes_NZ131;_ATCC_BAA-1633	GI:209541001	1301916	-1	leading
5279	Streptococcus_pyogenes_NZ131;_ATCC_BAA-1633	GI:209541000	1301735	-1	leading
5028	Streptococcus_pyogenes_NZ131;_ATCC_BAA-1633	GI:209541007	1309106	-1	leading
1215	Streptococcus_pyogenes_NZ131;_ATCC_BAA-1633	GI:209541006	1306903	-1	leading
153	Streptococcus_pyogenes_MTB314	GI:760876729	958208	1	lagging
431	Streptococcus_pyogenes_MTB314	GI:760876728	955361	-1	leading
1172	Streptococcus_pneumoniae_OXC141	GI:301800946	2009158	-1	leading
1173	Streptococcus_pneumoniae_OXC141	GI:301800947	2010277	-1	leading
256	Streptococcus_pneumoniae_OXC141	GI:301800944	2005721	1	lagging
255	Streptococcus_pneumoniae_OXC141	GI:301800945	2006641	1	lagging
258	Streptococcus_pneumoniae_OXC141	GI:301800942	2003708	-1	leading
257	Streptococcus_pneumoniae_OXC141	GI:301800943	2004367	-1	leading
1268	Streptococcus_pneumoniae_OXC141	GI:301800940	2000971	-1	leading
259	Streptococcus_pneumoniae_OXC141	GI:301800941	2003080	-1	leading
2828	Streptococcus_pneumoniae_Hungary19A-6	GI:168996778	63156	1	leading
15	Streptococcus_pneumoniae_OXC141	GI:301800948	2011280	-1	leading
1293	Streptococcus_pneumoniae_OXC141	GI:301800949	2012552	-1	leading
4878	Streptococcus_pyogenes_MGAS11027	GI:1024794793	633597	1	leading
5000	Streptococcus_pyogenes_MGAS1882	GI:378929884	1091562	-1	leading
4877	Streptococcus_pyogenes_MGAS11027	GI:1024794792	632473	1	leading
24	Streptococcus_pyogenes_1E1	GI:703558609	41921	1	leading
23	Streptococcus_pyogenes_1E1	GI:703558608	40439	1	leading
22	Streptococcus_pyogenes_1E1	GI:703558607	36553	1	leading
21	Streptococcus_pyogenes_1E1	GI:703558606	35725	1	leading
20	Streptococcus_pyogenes_1E1	GI:703558605	35332	1	leading
19	Streptococcus_pyogenes_1E1	GI:703558604	34332	1	leading
18	Streptococcus_pyogenes_1E1	GI:703558603	33474	1	leading
16	Streptococcus_pyogenes_1E1	GI:703558602	32326	1	leading
15	Streptococcus_pyogenes_1E1	GI:703558601	30877	1	leading
404	Streptococcus_pyogenes_1E1	GI:703558600	15110	1	leading
203	Streptococcus_suis_ST3	GI:329306406	351537	-1	lagging
204	Streptococcus_suis_ST3	GI:329306407	352144	1	leading
202	Streptococcus_suis_ST3	GI:329306404	350156	1	leading
3315	Streptococcus_suis_ST3	GI:329306405	351003	1	leading
2390	Streptococcus_suis_ST3	GI:329306402	348893	1	leading
201	Streptococcus_suis_ST3	GI:329306403	349127	-1	lagging
3741	Streptococcus_suis_ST3	GI:329306400	340889	1	leading
200	Streptococcus_suis_ST3	GI:329306401	346764	1	leading
205	Streptococcus_suis_ST3	GI:329306408	353829	1	leading
206	Streptococcus_suis_ST3	GI:329306409	354619	1	leading
122193	Streptococcus_pneumoniae_ATCC_700669	SPN23F05870	580211	1	leading
161630	Streptococcus_pneumoniae_A45	SPNA45_00161	169323	1	leading
206	Streptococcus_pyogenes_M28PF1	GI:827568518	385003	1	leading
208	Streptococcus_pyogenes_M28PF1	GI:827568519	386551	1	leading
4551	Streptococcus_pyogenes_M28PF1	GI:827568512	378358	1	leading
201	Streptococcus_pyogenes_M28PF1	GI:827568513	379411	-1	lagging
200	Streptococcus_pyogenes_M28PF1	GI:827568510	375135	1	leading
509	Streptococcus_pyogenes_M28PF1	GI:827568511	377443	1	leading
204	Streptococcus_pyogenes_M28PF1	GI:827568516	382642	1	leading
205	Streptococcus_pyogenes_M28PF1	GI:827568517	384074	1	leading
202	Streptococcus_pyogenes_M28PF1	GI:827568514	380448	1	leading
203	Streptococcus_pyogenes_M28PF1	GI:827568515	381959	-1	lagging
5047	Streptococcus_pyogenes_MGAS11027	GI:1024795580	1481178	1	lagging
823	Streptococcus_pyogenes_SSI-1	GI:28811501	1325931	-1	leading
821	Streptococcus_pyogenes_SSI-1	GI:28811500	1325441	1	lagging
442	Streptococcus_pyogenes_SSI-1	GI:28811503	1327200	-1	leading
585	Streptococcus_pyogenes_SSI-1	GI:28811502	1326248	-1	leading
3552	Streptococcus_pyogenes_SSI-1	GI:28811505	1334290	1	lagging
441	Streptococcus_pyogenes_SSI-1	GI:28811504	1330829	-1	leading
4237	Streptococcus_pyogenes_SSI-1	GI:28811507	1335894	-1	leading
4236	Streptococcus_pyogenes_SSI-1	GI:28811506	1335216	-1	leading
3492	Streptococcus_pyogenes_SSI-1	GI:28811509	1337422	-1	leading
4879	Streptococcus_pyogenes_SSI-1	GI:28811508	1337043	-1	leading
744	Streptococcus_pneumoniae_TCH8431_19A	GI:298237609	461502	1	leading
1560	Streptococcus_pneumoniae_TCH8431_19A	GI:298237608	460814	1	leading
692	Streptococcus_suis_NSUI002	GI:920769907	1368815	1	lagging
691	Streptococcus_suis_NSUI002	GI:920769906	1368564	1	lagging
689	Streptococcus_suis_NSUI002	GI:920769901	1361052	-1	leading
568	Streptococcus_pneumoniae_NCTC7465	GI:777230194	1415324	1	leading
1477	Streptococcus_suis_NSUI002	GI:920769903	1363209	-1	leading
567	Streptococcus_pneumoniae_NCTC7465	GI:777230196	1418264	1	leading
1072	Streptococcus_pneumoniae_TCH8431_19A	GI:298237601	455986	1	leading
214	Streptococcus_pneumoniae_NCTC7465	GI:777230198	1420909	1	leading
1559	Streptococcus_pneumoniae_TCH8431_19A	GI:298237603	457643	1	leading
42	Streptococcus_pneumoniae_TCH8431_19A	GI:298237602	457179	1	leading
44	Streptococcus_pneumoniae_TCH8431_19A	GI:298237605	458578	1	leading
43	Streptococcus_pneumoniae_TCH8431_19A	GI:298237604	458299	1	leading
36	Streptococcus_pneumoniae_TCH8431_19A	GI:298237607	459567	1	leading
45	Streptococcus_pneumoniae_TCH8431_19A	GI:298237606	459004	1	leading
501	Streptococcus_pyogenes_MGAS10270	GI:94544000	933278	1	leading
607	Streptococcus_pyogenes_MGAS10270	GI:94544001	933887	1	leading
606	Streptococcus_pyogenes_MGAS10270	GI:94544002	935608	1	leading
430	Streptococcus_pyogenes_MGAS10270	GI:94544003	937575	1	leading
621	Streptococcus_pyogenes_MGAS10270	GI:94544004	939104	-1	lagging
620	Streptococcus_pyogenes_MGAS10270	GI:94544005	940278	1	leading
619	Streptococcus_pyogenes_MGAS10270	GI:94544006	942784	1	leading
3490	Streptococcus_pyogenes_MGAS10270	GI:94544007	943616	1	leading
4955	Streptococcus_pyogenes_MGAS10270	GI:94544008	944504	1	leading
4956	Streptococcus_pyogenes_MGAS10270	GI:94544009	944643	1	leading
2197	Streptococcus_pneumoniae_OXC141	GI:301799288	152394	1	leading
2787	Streptococcus_pneumoniae_OXC141	GI:301799289	152980	1	leading
3267	Streptococcus_pneumoniae_OXC141	GI:301799282	146113	1	leading
1988	Streptococcus_pneumoniae_OXC141	GI:301799283	146513	-1	lagging
4453	Streptococcus_pneumoniae_OXC141	GI:301799280	145399	1	leading
1537	Streptococcus_pneumoniae_OXC141	GI:301799281	145731	1	leading
1471	Streptococcus_pneumoniae_OXC141	GI:301799286	150518	1	leading
669	Streptococcus_pneumoniae_G54	GI:194357910	1384587	-1	leading
2495	Streptococcus_pneumoniae_OXC141	GI:301799284	147815	1	leading
2800	Streptococcus_pneumoniae_OXC141	GI:301799285	150054	1	leading
393	Streptococcus_pneumoniae_G54	GI:194357911	667610	1	leading
5069	Streptococcus_pyogenes_HSC5	GI:523446412	1664238	-1	leading
888	Streptococcus_pneumoniae_SNP994039	GI:429320969	671460	1	leading
889	Streptococcus_pneumoniae_SNP994039	GI:429320968	670696	1	leading
890	Streptococcus_pneumoniae_SNP994039	GI:429320967	669740	1	leading
170	Streptococcus_suis_ZY05719	GI:818439536	266586	1	leading
169	Streptococcus_suis_ZY05719	GI:818439535	265108	-1	lagging
893	Streptococcus_pneumoniae_SNP994039	GI:429320964	667089	1	leading
5039	Streptococcus_pyogenes_HSC5	GI:523446349	1426328	-1	leading
3073	Streptococcus_pyogenes_HSC5	GI:523446348	1419781	-1	leading
509	Streptococcus_pyogenes_HSC5	GI:523446347	1414806	-1	leading
1045	Streptococcus_pyogenes_HSC5	GI:523446346	1382050	1	lagging
5484	Streptococcus_pyogenes_HSC5	GI:523446345	1352957	-1	leading
3579	Streptococcus_pyogenes_HSC5	GI:523446344	1352321	-1	leading
3383	Streptococcus_pyogenes_HSC5	GI:523446343	1333647	-1	leading
5279	Streptococcus_pyogenes_HSC5	GI:523446342	1323964	-1	leading
5164	Streptococcus_pyogenes_HSC5	GI:523446341	1323757	-1	leading
3731	Streptococcus_pyogenes_HSC5	GI:523446340	1304591	-1	leading
3299	Streptococcus_suis_ZY05719	GI:818439531	261475	1	leading
193	Streptococcus_pneumoniae_SNP994039	GI:429320960	664485	1	leading
3770	Streptococcus_suis_TL13	GI:498537808	645249	1	leading
2419	Streptococcus_suis_TL13	GI:498537809	645445	-1	lagging
1779	Streptococcus_pyogenes_MGAS9429	GI:94541617	473813	1	leading
780	Streptococcus_suis_TL13	GI:498537804	640899	-1	lagging
779	Streptococcus_suis_TL13	GI:498537805	641854	1	leading
778	Streptococcus_suis_TL13	GI:498537806	642575	1	leading
777	Streptococcus_suis_TL13	GI:498537807	643907	1	leading
783	Streptococcus_suis_TL13	GI:498537800	636638	1	leading
782	Streptococcus_suis_TL13	GI:498537801	638662	-1	lagging
187	Streptococcus_suis_TL13	GI:498537802	639336	-1	lagging
781	Streptococcus_suis_TL13	GI:498537803	640049	-1	lagging
4809	Streptococcus_pyogenes_FDAARGOS_149	GI:991939438	347255	-1	leading
23695	Streptococcus_pneumoniae_OXC141	SPNOXC03250	316957	1	leading
3305	Streptococcus_suis_JS14	GI:319757458	303408	-1	lagging
189	Streptococcus_suis_JS14	GI:319757459	304030	1	leading
3304	Streptococcus_suis_JS14	GI:319757456	300718	-1	lagging
2458	Streptococcus_suis_JS14	GI:319757457	301377	-1	lagging
187	Streptococcus_suis_JS14	GI:319757454	299712	1	leading
1439	Streptococcus_suis_JS14	GI:319757455	300507	-1	lagging
3303	Streptococcus_suis_JS14	GI:319757452	297173	1	leading
2445	Streptococcus_suis_JS14	GI:319757453	298746	1	leading
186	Streptococcus_suis_JS14	GI:319757450	294924	1	leading
3302	Streptococcus_suis_JS14	GI:319757451	296336	1	leading
835	Streptococcus_pneumoniae_CGSP14	GI:182628786	478209	1	leading
835	Streptococcus_pneumoniae_CGSP14	GI:182628787	479449	-1	lagging
106	Streptococcus_pneumoniae_CGSP14	GI:182628784	476082	1	leading
1597	Streptococcus_pneumoniae_CGSP14	GI:182628785	477901	1	leading
104	Streptococcus_pneumoniae_CGSP14	GI:182628782	475085	1	leading
105	Streptococcus_pneumoniae_CGSP14	GI:182628783	475689	1	leading
1141	Streptococcus_pneumoniae_CGSP14	GI:182628780	468684	1	leading
103	Streptococcus_pneumoniae_CGSP14	GI:182628781	473753	1	leading
1215	Streptococcus_pneumoniae_SNP034156	GI:429316815	889472	-1	leading
1164	Streptococcus_pneumoniae_SNP034156	GI:429316814	889062	-1	leading
1413	Streptococcus_pneumoniae_SNP034156	GI:429316817	892771	-1	leading
1216	Streptococcus_pneumoniae_SNP034156	GI:429316816	891568	-1	leading
170	Streptococcus_pneumoniae_SNP034156	GI:429316811	885224	-1	leading
1923	Streptococcus_pneumoniae_SNP034156	GI:429316810	884049	1	lagging
982	Streptococcus_pneumoniae_SNP034156	GI:429316813	888587	-1	leading
837	Streptococcus_pneumoniae_CGSP14	GI:182628789	482475	-1	lagging
1154	Streptococcus_pyogenes_FDAARGOS_149	GI:991940110	1121165	1	leading
470	Streptococcus_pyogenes_NGAS322	GI:917642447	846033	1	leading
469	Streptococcus_pyogenes_NGAS322	GI:917642446	845264	1	leading
468	Streptococcus_pyogenes_NGAS322	GI:917642445	844473	1	leading
467	Streptococcus_pyogenes_NGAS322	GI:917642444	843335	1	leading
466	Streptococcus_pyogenes_NGAS322	GI:917642443	842402	1	leading
656	Streptococcus_pyogenes_NGAS322	GI:917642442	841752	1	leading
3446	Streptococcus_pyogenes_NGAS322	GI:917642441	841396	1	leading
657	Streptococcus_pyogenes_NGAS322	GI:917642440	840589	1	leading
4949	Streptococcus_pyogenes_NGAS322	GI:917642449	847807	-1	lagging
4948	Streptococcus_pyogenes_NGAS322	GI:917642448	847161	-1	lagging
574	Streptococcus_suis_GZ1	GI:292558338	923883	-1	leading
570	Streptococcus_suis_DN13	GI:1026552450	999134	-1	lagging
775	Streptococcus_pneumoniae_AP200	GI:306409834	1580761	-1	leading
1701	Streptococcus_pyogenes_1E1	GI:703559729	1230223	-1	leading
1631	Streptococcus_pyogenes_1E1	GI:703559728	1229587	-1	leading
776	Streptococcus_pneumoniae_AP200	GI:306409835	1581368	-1	leading
3574	Streptococcus_pyogenes_1E1	GI:703559723	1223998	-1	leading
376	Streptococcus_pyogenes_1E1	GI:703559722	1223359	1	lagging
3358	Streptococcus_pyogenes_1E1	GI:703559721	1222537	-1	leading
371	Streptococcus_pyogenes_1E1	GI:703559720	1221028	-1	leading
149	Streptococcus_pyogenes_1E1	GI:703559727	1228438	-1	leading
1632	Streptococcus_pyogenes_1E1	GI:703559726	1227610	-1	leading
1633	Streptococcus_pyogenes_1E1	GI:703559725	1225880	-1	leading
279	Streptococcus_pyogenes_1E1	GI:703559724	1224728	-1	leading
84	Streptococcus_pneumoniae_A66	GI:822605344	1756600	-1	leading
83	Streptococcus_pneumoniae_A66	GI:822605345	1757564	-1	leading
82	Streptococcus_pneumoniae_A66	GI:822605346	1758581	-1	leading
798	Streptococcus_pneumoniae_A66	GI:822605347	1759097	-1	leading
88	Streptococcus_pneumoniae_A66	GI:822605340	1755186	-1	leading
87	Streptococcus_pneumoniae_A66	GI:822605341	1755610	-1	leading
86	Streptococcus_pneumoniae_A66	GI:822605342	1755875	-1	leading
85	Streptococcus_pneumoniae_A66	GI:822605343	1756272	-1	leading
772	Streptococcus_pneumoniae_AP200	GI:306409830	1576692	-1	leading
721	Streptococcus_pneumoniae_A66	GI:822605348	1760318	-1	leading
357	Streptococcus_pyogenes_JRS4	GI:803435126	786921	1	leading
398	Streptococcus_pyogenes_Manfredo	GI:134272579	1501739	-1	leading
3442	Streptococcus_pyogenes_Manfredo	GI:134272578	1501296	-1	leading
358	Streptococcus_pyogenes_JRS4	GI:803435127	788454	1	leading
773	Streptococcus_pneumoniae_AP200	GI:306409832	1578085	-1	leading
935	Streptococcus_pyogenes_JRS4	GI:803435120	781158	1	leading
571	Streptococcus_suis_GZ1	GI:292558334	920886	1	lagging
3326	Streptococcus_suis_T15	GI:556048907	448043	1	leading
934	Streptococcus_pyogenes_JRS4	GI:803435122	783008	1	leading
183	Streptococcus_pyogenes_FDAARGOS_149	GI:991940114	1123936	1	leading
1318	Streptococcus_suis_T15	GI:556048905	447147	1	leading
103	Streptococcus_pneumoniae_670-6B	GI:306483776	533452	1	leading
104	Streptococcus_pneumoniae_670-6B	GI:306483777	534784	1	leading
1596	Streptococcus_pneumoniae_670-6B	GI:306483774	526502	-1	lagging
1141	Streptococcus_pneumoniae_670-6B	GI:306483775	528494	1	leading
196	Streptococcus_pneumoniae_670-6B	GI:306483772	523359	1	leading
197	Streptococcus_pneumoniae_670-6B	GI:306483773	524336	1	leading
1595	Streptococcus_pneumoniae_670-6B	GI:306483770	522388	1	leading
592	Streptococcus_pneumoniae_670-6B	GI:306483771	522782	1	leading
105	Streptococcus_pneumoniae_670-6B	GI:306483778	535388	1	leading
106	Streptococcus_pneumoniae_670-6B	GI:306483779	535781	1	leading
337	Streptococcus_pneumoniae_INV200	GI:301801779	870743	1	leading
336	Streptococcus_pneumoniae_INV200	GI:301801778	869477	1	leading
1689	Streptococcus_pneumoniae_INV200	GI:301801771	862940	1	leading
650	Streptococcus_pneumoniae_INV200	GI:301801770	861859	-1	lagging
453	Streptococcus_pneumoniae_INV200	GI:301801773	864128	1	leading
1383	Streptococcus_pneumoniae_INV200	GI:301801772	863215	1	leading
455	Streptococcus_pneumoniae_INV200	GI:301801775	865484	1	leading
454	Streptococcus_pneumoniae_INV200	GI:301801774	865033	1	leading
335	Streptococcus_pneumoniae_INV200	GI:301801777	868358	1	leading
1690	Streptococcus_pneumoniae_INV200	GI:301801776	866374	1	leading
1074	Streptococcus_pyogenes_NGAS743	GI:827376463	1582767	1	lagging
1073	Streptococcus_pyogenes_NGAS743	GI:827376462	1579736	-1	leading
1072	Streptococcus_pyogenes_NGAS743	GI:827376461	1578547	-1	leading
938	Streptococcus_pyogenes_NGAS743	GI:827376460	1578051	-1	leading
1078	Streptococcus_pyogenes_NGAS743	GI:827376467	1585550	-1	leading
1077	Streptococcus_pyogenes_NGAS743	GI:827376466	1585037	-1	leading
1076	Streptococcus_pyogenes_NGAS743	GI:827376465	1584633	-1	leading
1075	Streptococcus_pyogenes_NGAS743	GI:827376464	1583844	1	lagging
604	Streptococcus_pyogenes_NGAS743	GI:827376469	1586504	1	lagging
1835	Streptococcus_pyogenes_NGAS743	GI:827376468	1586013	-1	leading
58	Streptococcus_pyogenes_MGAS11027	GI:1024794225	63471	1	leading
57	Streptococcus_pyogenes_MGAS11027	GI:1024794224	63186	1	leading
60	Streptococcus_pyogenes_MGAS11027	GI:1024794227	64247	1	leading
59	Streptococcus_pyogenes_MGAS11027	GI:1024794226	63918	1	leading
54	Streptococcus_pyogenes_MGAS11027	GI:1024794221	61874	1	leading
53	Streptococcus_pyogenes_MGAS11027	GI:1024794220	61517	1	leading
56	Streptococcus_pyogenes_MGAS11027	GI:1024794223	62954	1	leading
55	Streptococcus_pyogenes_MGAS11027	GI:1024794222	62531	1	leading
61	Streptococcus_pyogenes_MGAS11027	GI:1024794229	65141	1	leading
4183	Streptococcus_pyogenes_MGAS11027	GI:1024794228	64805	1	leading
88124	Streptococcus_pneumoniae_SNP994038	PSEUDO:CCP30889.1	1181025	-1	leading
77	Streptococcus_pneumoniae_Hungary19A-6	GI:168996996	759760	1	leading
4942	Streptococcus_pyogenes_SF370	GI:13622229	890341	1	leading
509	Streptococcus_pyogenes_SF370	GI:13622228	889646	1	leading
625	Streptococcus_pyogenes_NGAS638	GI:917644028	149404	1	leading
4939	Streptococcus_pyogenes_SF370	GI:13622221	884017	1	leading
2878	Streptococcus_pyogenes_SF370	GI:13622223	885721	1	leading
2330	Streptococcus_pyogenes_SF370	GI:13622222	884560	1	leading
3191	Streptococcus_pyogenes_SF370	GI:13622224	886519	1	leading
5563	Streptococcus_pyogenes_SF370	GI:13622227	888947	1	leading
4941	Streptococcus_pyogenes_SF370	GI:13622226	888692	1	leading
1065	Streptococcus_pneumoniae_JJA	GI:225722405	1538962	-1	leading
814	Streptococcus_suis_DN13	GI:1026552031	522588	1	leading
465	Streptococcus_pneumoniae_JJA	GI:225722407	1206427	-1	leading
119	Streptococcus_pneumoniae_JJA	GI:225722406	41375	-1	lagging
1144	Streptococcus_pneumoniae_JJA	GI:225722401	87602	1	leading
1364	Streptococcus_pneumoniae_JJA	GI:225722400	2043787	-1	leading
599	Streptococcus_pneumoniae_JJA	GI:225722403	1072604	-1	leading
3497	Streptococcus_suis_DN13	GI:1026552037	530664	1	leading
3496	Streptococcus_suis_DN13	GI:1026552038	532457	1	leading
810	Streptococcus_suis_DN13	GI:1026552039	534274	1	leading
1986	Streptococcus_pneumoniae_JJA	GI:225722409	753303	1	leading
1240	Streptococcus_pneumoniae_JJA	GI:225722408	1608888	-1	leading
807	Streptococcus_pyogenes_ATCC_19615	GI:674296400	1379954	1	leading
1060	Streptococcus_pyogenes_ATCC_19615	GI:674296401	557509	-1	leading
1081	Streptococcus_pyogenes_ATCC_19615	GI:674296402	1758308	1	leading
378	Streptococcus_pyogenes_A20	GI:409693396	1115505	-1	leading
819	Streptococcus_pyogenes_ATCC_19615	GI:674296404	1603655	1	leading
301	Streptococcus_pyogenes_ATCC_19615	GI:674296405	1487120	-1	lagging
1663	Streptococcus_pyogenes_ATCC_19615	GI:674296406	81021	-1	leading
1110	Streptococcus_pyogenes_SF370	GI:13621559	249444	1	leading
991	Streptococcus_pyogenes_ATCC_19615	GI:674296408	1307917	1	leading
1111	Streptococcus_pyogenes_SF370	GI:13621557	248579	1	leading
1113	Streptococcus_pyogenes_SF370	GI:13621554	245535	1	leading
1112	Streptococcus_pyogenes_SF370	GI:13621555	246520	1	leading
1582	Streptococcus_pyogenes_SF370	GI:13621553	243571	1	leading
102	Streptococcus_pyogenes_SF370	GI:13621550	239578	1	leading
1115	Streptococcus_pyogenes_SF370	GI:13621551	241072	-1	lagging
713	Streptococcus_pyogenes_A20	GI:409693393	1111595	-1	leading
205	Streptococcus_suis_98HAH33	GI:145690994	338628	1	leading
243	Streptococcus_pyogenes_MGAS10750	GI:94548354	1385523	-1	leading
500	Streptococcus_pyogenes_MGAS10750	GI:94547921	963290	1	leading
499	Streptococcus_pyogenes_MGAS10750	GI:94547920	962021	1	leading
607	Streptococcus_pyogenes_MGAS10750	GI:94547923	964876	1	leading
501	Streptococcus_pyogenes_MGAS10750	GI:94547922	964268	1	leading
430	Streptococcus_pyogenes_MGAS10750	GI:94547925	968566	1	leading
606	Streptococcus_pyogenes_MGAS10750	GI:94547924	966597	1	leading
620	Streptococcus_pyogenes_MGAS10750	GI:94547927	971269	1	leading
7	Streptococcus_pyogenes_MGAS1882	GI:378928868	9161	1	leading
6	Streptococcus_pyogenes_MGAS1882	GI:378928867	8902	1	leading
5	Streptococcus_pyogenes_MGAS1882	GI:378928866	5237	1	leading
4	Streptococcus_pyogenes_MGAS1882	GI:378928865	4665	1	leading
3	Streptococcus_pyogenes_MGAS1882	GI:378928864	3480	1	leading
2	Streptococcus_pyogenes_MGAS1882	GI:378928863	2952	1	leading
1	Streptococcus_pyogenes_MGAS1882	GI:378928862	1741	1	lagging
1292	Streptococcus_pyogenes_MGAS1882	GI:378928861	231	1	lagging
2334	Streptococcus_pyogenes_MGAS2096	GI:94545587	554579	1	leading
4678	Streptococcus_pyogenes_MGAS2096	GI:94545586	553961	1	leading
3718	Streptococcus_pyogenes_MGAS2096	GI:94545585	553569	1	leading
5375	Streptococcus_pyogenes_MGAS2096	GI:94545584	553252	1	leading
4098	Streptococcus_pyogenes_MGAS2096	GI:94545583	551762	1	leading
4106	Streptococcus_pyogenes_MGAS2096	GI:94545582	550255	1	leading
4679	Streptococcus_pyogenes_MGAS2096	GI:94545581	549030	1	leading
4101	Streptococcus_pyogenes_MGAS2096	GI:94545580	548471	1	leading
3367	Streptococcus_pyogenes_NGAS638	GI:917644025	145194	-1	lagging
4104	Streptococcus_pyogenes_MGAS2096	GI:94545589	555830	1	leading
4090	Streptococcus_pyogenes_MGAS2096	GI:94545588	555451	1	leading
4891	Streptococcus_pyogenes_MGAS9429	GI:94541869	716138	1	leading
1754	Streptococcus_pyogenes_NGAS638	GI:917644024	144448	1	leading
154	Streptococcus_suis_05ZYH33	GI:145688712	237770	1	leading
3293	Streptococcus_suis_05ZYH33	GI:145688713	238629	1	leading
152	Streptococcus_suis_05ZYH33	GI:145688710	235315	1	leading
153	Streptococcus_suis_05ZYH33	GI:145688711	236371	1	leading
2484	Streptococcus_suis_05ZYH33	GI:145688716	242291	1	leading
157	Streptococcus_suis_05ZYH33	GI:145688717	243517	1	leading
155	Streptococcus_suis_05ZYH33	GI:145688714	239452	-1	lagging
156	Streptococcus_suis_05ZYH33	GI:145688715	240999	1	leading
1755	Streptococcus_pyogenes_NGAS638	GI:917644023	142988	1	leading
158	Streptococcus_suis_05ZYH33	GI:145688718	244411	-1	lagging
159	Streptococcus_suis_05ZYH33	GI:145688719	245195	-1	lagging
1343	Streptococcus_pyogenes_MGAS10750	GI:94548195	1234923	-1	leading
867	Streptococcus_suis_6407	GI:666900678	1579124	-1	leading
868	Streptococcus_suis_6407	GI:666900679	1580581	1	lagging
3519	Streptococcus_suis_6407	GI:666900676	1578014	1	lagging
3520	Streptococcus_suis_6407	GI:666900677	1578232	-1	leading
863	Streptococcus_suis_6407	GI:666900674	1575644	-1	leading
864	Streptococcus_suis_6407	GI:666900675	1576946	1	lagging
861	Streptococcus_suis_6407	GI:666900672	1573705	-1	leading
862	Streptococcus_suis_6407	GI:666900673	1574425	-1	leading
859	Streptococcus_suis_6407	GI:666900670	1570876	-1	leading
860	Streptococcus_suis_6407	GI:666900671	1572021	1	lagging
353	Streptococcus_pneumoniae_G54	GI:194357219	1171678	-1	leading
853	Streptococcus_pneumoniae_G54	GI:194357218	541425	1	leading
1342	Streptococcus_pyogenes_MGAS10750	GI:94548196	1235513	-1	leading
1756	Streptococcus_pyogenes_NGAS638	GI:917644022	141212	1	leading
431	Streptococcus_pneumoniae_G54	GI:194357211	969163	1	leading
1133	Streptococcus_pneumoniae_G54	GI:194357210	92393	1	leading
135	Streptococcus_pneumoniae_G54	GI:194357213	1636396	1	lagging
1866	Streptococcus_pneumoniae_G54	GI:194357212	1651094	-1	leading
512	Streptococcus_pneumoniae_G54	GI:194357215	946746	1	leading
1821	Streptococcus_pneumoniae_G54	GI:194357214	1508679	-1	leading
604	Streptococcus_pneumoniae_G54	GI:194357217	1096462	-1	leading
2076	Streptococcus_pneumoniae_G54	GI:194357216	357874	1	leading
624	Streptococcus_pyogenes_MGAS1882	GI:378929730	920702	-1	leading
854	Streptococcus_suis_D12	GI:353738735	1476898	-1	leading
626	Streptococcus_pyogenes_MGAS1882	GI:378929732	923519	-1	leading
629	Streptococcus_pyogenes_MGAS1882	GI:378929733	924561	-1	leading
630	Streptococcus_pyogenes_MGAS1882	GI:378929734	925422	1	lagging
631	Streptococcus_pyogenes_MGAS1882	GI:378929735	926411	1	lagging
853	Streptococcus_suis_D12	GI:353738732	1473903	-1	leading
633	Streptococcus_pyogenes_MGAS1882	GI:378929737	928072	-1	leading
1663	Streptococcus_pyogenes_MGAS1882	GI:378929738	929093	-1	leading
634	Streptococcus_pyogenes_MGAS1882	GI:378929739	931835	-1	leading
1139	Streptococcus_pyogenes_MGAS1882	GI:378930050	1239248	1	lagging
860	Streptococcus_suis_D12	GI:353738738	1482110	1	lagging
861	Streptococcus_suis_D12	GI:353738739	1483799	-1	leading
1069	Streptococcus_suis_ZY05719	GI:818440888	1721673	-1	leading
115	Streptococcus_suis_DN13	GI:1026551723	157721	1	leading
4974	Streptococcus_pyogenes_STAB10015	GI:829476244	895100	1	leading
1347	Streptococcus_pyogenes_M1_476	GI:395454231	1171195	-1	leading
1345	Streptococcus_pyogenes_M1_476	GI:395454233	1174244	-1	leading
1346	Streptococcus_pyogenes_M1_476	GI:395454232	1171887	-1	leading
1342	Streptococcus_pyogenes_M1_476	GI:395454236	1175509	-1	leading
1339	Streptococcus_pyogenes_M1_476	GI:395454239	1176372	-1	leading
114	Streptococcus_suis_DN13	GI:1026551722	156817	1	leading
3384	Streptococcus_suis_BM407	GI:251818209	1232797	-1	leading
1063	Streptococcus_suis_ZY05719	GI:818440881	1708805	-1	leading
1698	Streptococcus_pneumoniae_INV104	GI:301794129	942468	1	leading
900	Streptococcus_pneumoniae_ST556	GI:379138659	1766356	-1	leading
899	Streptococcus_pneumoniae_ST556	GI:379138658	1765476	-1	leading
1062	Streptococcus_suis_ZY05719	GI:818440880	1707709	-1	leading
1889	Streptococcus_pneumoniae_ST556	GI:379138651	1757270	-1	leading
1103	Streptococcus_pneumoniae_ST556	GI:379138650	1756344	-1	leading
1892	Streptococcus_pneumoniae_ST556	GI:379138654	1761498	-1	leading
2276	Streptococcus_pneumoniae_ST556	GI:379138656	1764482	-1	leading
595	Streptococcus_pneumoniae_AP200	GI:306409382	1160078	-1	leading
299	Streptococcus_pneumoniae_AP200	GI:306409383	1160591	-1	leading
600	Streptococcus_pneumoniae_AP200	GI:306409380	1158950	-1	leading
601	Streptococcus_pneumoniae_AP200	GI:306409381	1159496	-1	leading
2112	Streptococcus_pneumoniae_AP200	GI:306409386	1162407	1	lagging
492	Streptococcus_pneumoniae_AP200	GI:306409387	1162775	-1	leading
361	Streptococcus_pneumoniae_AP200	GI:306409384	1161214	-1	leading
1625	Streptococcus_pneumoniae_AP200	GI:306409385	1161751	-1	leading
1212	Streptococcus_pneumoniae_AP200	GI:306409388	1164677	-1	leading
953	Streptococcus_pneumoniae_AP200	GI:306409389	1165407	-1	leading
909	Streptococcus_pneumoniae_INV104	GI:301794126	940779	1	leading
2566	Streptococcus_suis_TL13	GI:498538067	915185	1	leading
2363	Streptococcus_suis_TL13	GI:498538066	909534	1	leading
2490	Streptococcus_suis_TL13	GI:498538065	907363	1	leading
908	Streptococcus_pneumoniae_INV104	GI:301794127	941110	1	leading
591	Streptococcus_suis_TL13	GI:498538063	904227	-1	lagging
592	Streptococcus_suis_TL13	GI:498538062	903675	1	leading
593	Streptococcus_suis_TL13	GI:498538061	901844	-1	lagging
594	Streptococcus_suis_TL13	GI:498538060	900495	1	leading
434	Streptococcus_suis_BM407	GI:251818201	1222342	-1	leading
2047	Streptococcus_suis_TL13	GI:498538069	917535	-1	lagging
3924	Streptococcus_suis_BM407	GI:251818200	1221184	-1	leading
432	Streptococcus_suis_BM407	GI:251818203	1223814	-1	leading
433	Streptococcus_suis_BM407	GI:251818202	1223024	-1	leading
5095	Streptococcus_pyogenes_NS53	GI:1026249743	1627634	1	lagging
120140	Streptococcus_pyogenes_MEW427	AWM58_01235	238505	1	leading
591	Streptococcus_pneumoniae_P1031	GI:225725049	1196620	1	lagging
19	Streptococcus_pneumoniae_P1031	GI:225725048	73620	1	leading
1269	Streptococcus_pneumoniae_P1031	GI:225725047	157168	1	leading
11	Streptococcus_pneumoniae_P1031	GI:225725046	11811	1	leading
833	Streptococcus_pneumoniae_P1031	GI:225725045	480691	1	leading
308	Streptococcus_pneumoniae_P1031	GI:225725044	721067	1	leading
785	Streptococcus_pneumoniae_P1031	GI:225725043	991877	1	leading
34	Streptococcus_pneumoniae_P1031	GI:225725042	1849809	-1	leading
227	Streptococcus_pneumoniae_P1031	GI:225725041	699078	1	leading
2011	Streptococcus_pneumoniae_P1031	GI:225725040	437796	-1	lagging
396	Streptococcus_suis_SS12	GI:353733798	644391	1	leading
87487	Streptococcus_pneumoniae_SNP994038	SPN994038_05160	508121	-1	lagging
1793	Streptococcus_pneumoniae_ATCC_700669	GI:220674653	1389278	-1	leading
362	Streptococcus_pyogenes_MGAS2096	GI:94546698	1641366	-1	leading
3354	Streptococcus_pyogenes_MGAS2096	GI:94546699	1642040	-1	leading
122	Streptococcus_pyogenes_MGAS2096	GI:94546692	1637152	-1	leading
5060	Streptococcus_pyogenes_MGAS2096	GI:94546693	1639437	-1	leading
124	Streptococcus_pyogenes_MGAS2096	GI:94546690	1635469	-1	leading
123	Streptococcus_pyogenes_MGAS2096	GI:94546691	1636875	-1	leading
5062	Streptococcus_pyogenes_MGAS2096	GI:94546696	1640335	1	lagging
1151	Streptococcus_pyogenes_MGAS2096	GI:94546697	1640719	1	lagging
1147	Streptococcus_pyogenes_MGAS2096	GI:94546694	1639564	-1	leading
5061	Streptococcus_pyogenes_MGAS2096	GI:94546695	1640009	-1	leading
1478	Streptococcus_pyogenes_MGAS8232	GI:19747899	582256	1	leading
4271	Streptococcus_pyogenes_MGAS8232	GI:19747898	582019	1	leading
4839	Streptococcus_pyogenes_MGAS8232	GI:19747897	581326	-1	lagging
4494	Streptococcus_pyogenes_MGAS8232	GI:19747896	581069	1	leading
1369	Streptococcus_pyogenes_MGAS8232	GI:19747895	579945	-1	lagging
5531	Streptococcus_pyogenes_MGAS8232	GI:19747894	579630	-1	lagging
545	Streptococcus_pyogenes_MGAS8232	GI:19747892	578092	-1	lagging
370	Streptococcus_pyogenes_MGAS8232	GI:19747891	577004	1	leading
369	Streptococcus_pyogenes_MGAS8232	GI:19747890	576030	1	leading
4431	Streptococcus_pneumoniae_gamPNI0373	GI:406368424	25671	-1	lagging
974	Streptococcus_suis_98HAH33	GI:145692345	1598236	-1	leading
4438	Streptococcus_pneumoniae_gamPNI0373	GI:406368425	26521	-1	lagging
4430	Streptococcus_pneumoniae_gamPNI0373	GI:406368426	26743	-1	lagging
23	Streptococcus_suis_SC070731	GI:459385849	35156	1	leading
22	Streptococcus_suis_SC070731	GI:459385848	31425	1	leading
2357	Streptococcus_pneumoniae_gamPNI0373	GI:406368427	26914	-1	lagging
15	Streptococcus_suis_SC070731	GI:459385841	24951	1	leading
1293	Streptococcus_suis_SC070731	GI:459385840	24417	1	leading
17	Streptococcus_suis_SC070731	GI:459385843	27404	1	leading
16	Streptococcus_suis_SC070731	GI:459385842	26349	1	leading
19	Streptococcus_suis_SC070731	GI:459385845	29348	1	leading
18	Streptococcus_suis_SC070731	GI:459385844	28569	1	leading
21	Streptococcus_suis_SC070731	GI:459385847	30714	1	leading
20	Streptococcus_suis_SC070731	GI:459385846	30348	1	leading
13	Streptococcus_pneumoniae_P1031	GI:225724310	14449	1	leading
1453	Streptococcus_pneumoniae_P1031	GI:225724311	1950276	1	lagging
663	Streptococcus_pneumoniae_P1031	GI:225724312	1826998	-1	leading
881	Streptococcus_pneumoniae_P1031	GI:225724313	1382808	1	lagging
425	Streptococcus_pneumoniae_P1031	GI:225724314	2057698	-1	leading
897	Streptococcus_pneumoniae_P1031	GI:225724315	1762998	-1	leading
1092	Streptococcus_pneumoniae_P1031	GI:225724316	495840	1	leading
1104	Streptococcus_pneumoniae_P1031	GI:225724317	1754499	-1	leading
1750	Streptococcus_pneumoniae_P1031	GI:225724318	1249688	-1	leading
1026	Streptococcus_pneumoniae_P1031	GI:225724319	1346217	-1	leading
1310	Streptococcus_pneumoniae_gamPNI0373	GI:406368423	24348	-1	lagging
2442	Streptococcus_pyogenes_HKU488	GI:874012093	815563	1	leading
2762	Streptococcus_pyogenes_HKU488	GI:874012092	814881	1	leading
1562	Streptococcus_pyogenes_HKU488	GI:874012091	813738	1	leading
2474	Streptococcus_pyogenes_HKU488	GI:874012090	812956	1	leading
1620	Streptococcus_pyogenes_HKU488	GI:874012097	820409	1	leading
3389	Streptococcus_suis_SC070731	GI:459386574	874080	1	leading
3390	Streptococcus_suis_SC070731	GI:459386575	874520	1	leading
3932	Streptococcus_suis_SC070731	GI:459386576	875005	1	leading
445	Streptococcus_suis_SC070731	GI:459386577	875679	1	leading
443	Streptococcus_suis_SC070731	GI:459386570	870128	-1	lagging
444	Streptococcus_suis_SC070731	GI:459386571	870915	1	leading
198	Streptococcus_suis_ST3	GI:329306398	339123	1	leading
199	Streptococcus_suis_ST3	GI:329306399	340399	1	leading
196	Streptococcus_suis_ST3	GI:329306396	336133	1	leading
197	Streptococcus_suis_ST3	GI:329306397	336907	1	leading
1307	Streptococcus_suis_ST3	GI:329306394	334741	1	leading
1270	Streptococcus_pneumoniae_ST556	GI:379137073	187848	1	leading
195	Streptococcus_suis_ST3	GI:329306392	330038	1	leading
446	Streptococcus_suis_SC070731	GI:459386579	878929	1	leading
194	Streptococcus_suis_ST3	GI:329306390	327710	1	leading
3314	Streptococcus_suis_ST3	GI:329306391	329044	1	leading
2368	Streptococcus_suis_98HAH33	GI:145692487	1731674	1	lagging
1078	Streptococcus_suis_98HAH33	GI:145692486	1731144	-1	leading
1077	Streptococcus_suis_98HAH33	GI:145692485	1730638	-1	leading
1076	Streptococcus_suis_98HAH33	GI:145692484	1730366	-1	leading
1075	Streptococcus_suis_98HAH33	GI:145692483	1729320	1	lagging
1074	Streptococcus_suis_98HAH33	GI:145692482	1728360	1	lagging
1073	Streptococcus_suis_98HAH33	GI:145692481	1725031	-1	leading
1072	Streptococcus_suis_98HAH33	GI:145692480	1724000	-1	leading
3578	Streptococcus_suis_98HAH33	GI:145692489	1734275	1	lagging
1079	Streptococcus_suis_98HAH33	GI:145692488	1733156	-1	leading
699	Streptococcus_pneumoniae_A45	GI:404278385	1747218	-1	leading
110160	Streptococcus_pyogenes_MGAS8232	GI:19747399	117636	-1	lagging
9	Streptococcus_pyogenes_MEW123	GI:982534196	9667	1	leading
10	Streptococcus_pyogenes_MEW123	GI:982534197	10950	1	leading
6	Streptococcus_pyogenes_MEW123	GI:982534194	8902	1	leading
7	Streptococcus_pyogenes_MEW123	GI:982534195	9161	1	leading
4	Streptococcus_pyogenes_MEW123	GI:982534192	4665	1	leading
5	Streptococcus_pyogenes_MEW123	GI:982534193	5237	1	leading
2	Streptococcus_pyogenes_MEW123	GI:982534190	2953	1	leading
3	Streptococcus_pyogenes_MEW123	GI:982534191	3480	1	leading
11	Streptococcus_pyogenes_MEW123	GI:982534198	12241	1	leading
12	Streptococcus_pyogenes_MEW123	GI:982534199	12805	1	leading
705	Streptococcus_pneumoniae_A45	GI:404278388	1749626	1	lagging
5081	Streptococcus_pyogenes_NS53	GI:1026249712	1590156	-1	leading
5082	Streptococcus_pyogenes_NS53	GI:1026249713	1590463	-1	leading
5079	Streptococcus_pyogenes_NS53	GI:1026249710	1588239	1	lagging
2464	Streptococcus_pyogenes_NS53	GI:1026249711	1588746	-1	leading
3248	Streptococcus_pyogenes_NS53	GI:1026249716	1594862	1	lagging
422	Streptococcus_pyogenes_NS53	GI:1026249717	1595453	-1	leading
3258	Streptococcus_pyogenes_NS53	GI:1026249714	1592600	1	lagging
5085	Streptococcus_pyogenes_NS53	GI:1026249715	1593683	-1	leading
421	Streptococcus_pyogenes_NS53	GI:1026249718	1596598	-1	leading
420	Streptococcus_pyogenes_NS53	GI:1026249719	1597279	-1	leading
1180	Streptococcus_suis_6407	GI:666901150	2068480	-1	leading
935	Streptococcus_suis_NSUI060	GI:1000816220	1744660	-1	leading
1181	Streptococcus_suis_6407	GI:666901152	2070260	-1	leading
1182	Streptococcus_suis_6407	GI:666901153	2071191	-1	leading
1183	Streptococcus_suis_6407	GI:666901154	2072433	-1	leading
1184	Streptococcus_suis_6407	GI:666901155	2073058	-1	leading
1185	Streptococcus_suis_6407	GI:666901156	2073732	-1	leading
936	Streptococcus_suis_NSUI060	GI:1000816221	1745328	-1	leading
3604	Streptococcus_suis_6407	GI:666901158	2079677	-1	leading
1188	Streptococcus_suis_6407	GI:666901159	2081769	-1	leading
2385	Streptococcus_pneumoniae_ATCC_700669	GI:220673763	396575	1	leading
937	Streptococcus_suis_NSUI060	GI:1000816222	1747379	-1	leading
615	Streptococcus_pneumoniae_G54	GI:194357982	1607494	1	lagging
579	Streptococcus_pneumoniae_G54	GI:194357985	624462	1	leading
1567	Streptococcus_pneumoniae_G54	GI:194357984	1403047	-1	leading
1086	Streptococcus_pneumoniae_A45	GI:404278226	1571634	-1	leading
2529	Streptococcus_pneumoniae_A45	GI:404277774	1034734	1	leading
575	Streptococcus_pyogenes_STAB901	GI:666905287	717910	1	leading
941	Streptococcus_suis_NSUI060	GI:1000816227	1752483	-1	leading
445	Streptococcus_pyogenes_STAB901	GI:666905289	722054	1	leading
796	Streptococcus_suis_DN13	GI:1026552056	552576	1	leading
2323	Streptococcus_pyogenes_JRS4	GI:803434436	117642	-1	lagging
183519	Streptococcus_pneumoniae_NCTC7465	GI:777228931	156214	-1	leading
942	Streptococcus_suis_NSUI060	GI:1000816229	1754380	-1	leading
105	Streptococcus_pyogenes_M1_476	GI:395454654	1573965	-1	leading
795	Streptococcus_suis_DN13	GI:1026552057	555105	1	leading
1950	Streptococcus_suis_ST3	GI:329306280	210995	1	leading
241	Streptococcus_pneumoniae_NCTC7465	GI:777228936	160646	1	lagging
434	Streptococcus_pneumoniae_ST556	GI:379137624	738348	1	leading
4856	Streptococcus_pyogenes_AP53	GI:1019981255	1023607	-1	leading
1648	Streptococcus_pneumoniae_ST556	GI:379137627	741484	1	leading
1084	Streptococcus_pneumoniae_A45	GI:404278224	1568224	-1	leading
1647	Streptococcus_pneumoniae_ST556	GI:379137626	740097	1	leading
3291	Streptococcus_suis_ST3	GI:329306284	215041	1	leading
797	Streptococcus_suis_DN13	GI:1026552054	549566	1	leading
139	Streptococcus_suis_ST3	GI:329306285	216021	-1	lagging
433	Streptococcus_pneumoniae_ST556	GI:379137623	737564	1	leading
4841	Streptococcus_pyogenes_STAB10015	GI:829476379	1025515	-1	leading
141	Streptococcus_suis_ST3	GI:329306287	219213	-1	lagging
4820	Streptococcus_pyogenes_HKU_QMH11M0907901	GI:387934294	1491427	-1	leading
4819	Streptococcus_pyogenes_HKU_QMH11M0907901	GI:387934295	1492260	-1	leading
1187	Streptococcus_pyogenes_HKU_QMH11M0907901	GI:387934296	1493406	1	lagging
685	Streptococcus_pyogenes_HKU_QMH11M0907901	GI:387934297	1494510	-1	leading
4824	Streptococcus_pyogenes_HKU_QMH11M0907901	GI:387934290	1487551	-1	leading
4823	Streptococcus_pyogenes_HKU_QMH11M0907901	GI:387934291	1488503	-1	leading
4822	Streptococcus_pyogenes_HKU_QMH11M0907901	GI:387934292	1489712	-1	leading
4821	Streptococcus_pyogenes_HKU_QMH11M0907901	GI:387934293	1490691	-1	leading
686	Streptococcus_pyogenes_HKU_QMH11M0907901	GI:387934298	1498050	-1	leading
777	Streptococcus_pyogenes_HKU_QMH11M0907901	GI:387934299	1499174	-1	leading
896	Streptococcus_pneumoniae_NCTC7465	GI:777228934	157307	-1	leading
301	Streptococcus_pyogenes_STAB901	GI:666905128	483181	-1	lagging
302	Streptococcus_pyogenes_STAB901	GI:666905129	483664	1	leading
927	Streptococcus_pyogenes_STAB901	GI:666905124	480465	1	leading
926	Streptococcus_pyogenes_STAB901	GI:666905125	481394	1	leading
925	Streptococcus_pyogenes_STAB901	GI:666905126	482195	1	leading
1779	Streptococcus_pyogenes_STAB901	GI:666905127	482595	1	leading
679	Streptococcus_pyogenes_STAB901	GI:666905120	474960	-1	lagging
1484	Streptococcus_suis_NSUI060	GI:1000816580	2176054	-1	leading
929	Streptococcus_pyogenes_STAB901	GI:666905122	479331	1	leading
1392	Streptococcus_pyogenes_STAB901	GI:666905123	479832	1	leading
302	Streptococcus_pyogenes_NZ131;_ATCC_BAA-1633	GI:209540251	489630	1	leading
18162	Streptococcus_pyogenes_NZ131;_ATCC_BAA-1633	GI:209540250	489043	1	leading
305	Streptococcus_pyogenes_NZ131;_ATCC_BAA-1633	GI:209540253	492145	1	leading
303	Streptococcus_pyogenes_NZ131;_ATCC_BAA-1633	GI:209540252	490658	1	leading
311	Streptococcus_pyogenes_NZ131;_ATCC_BAA-1633	GI:209540255	492745	-1	lagging
4834	Streptococcus_pyogenes_NZ131;_ATCC_BAA-1633	GI:209540254	492469	-1	lagging
312	Streptococcus_pyogenes_NZ131;_ATCC_BAA-1633	GI:209540257	495422	-1	lagging
960	Streptococcus_suis_JS14	GI:319758748	1611872	-1	leading
959	Streptococcus_suis_JS14	GI:319758747	1610933	-1	leading
313	Streptococcus_pyogenes_NZ131;_ATCC_BAA-1633	GI:209540258	496386	-1	lagging
3552	Streptococcus_suis_JS14	GI:319758745	1609816	1	lagging
958	Streptococcus_suis_JS14	GI:319758744	1608305	-1	leading
957	Streptococcus_suis_JS14	GI:319758743	1608115	-1	leading
956	Streptococcus_suis_JS14	GI:319758742	1607246	-1	leading
955	Streptococcus_suis_JS14	GI:319758741	1606432	-1	leading
954	Streptococcus_suis_JS14	GI:319758740	1606014	-1	leading
1383	Streptococcus_suis_TL13	GI:498537929	771125	1	leading
706	Streptococcus_suis_TL13	GI:498537928	770798	1	leading
708	Streptococcus_suis_TL13	GI:498537923	768668	1	leading
3457	Streptococcus_suis_TL13	GI:498537922	768089	1	leading
4231	Streptococcus_suis_TL13	GI:498537921	767746	1	leading
22119	Streptococcus_suis_TL13	GI:498537920	767410	1	leading
1046	Streptococcus_suis_TL13	GI:498537927	770088	1	leading
3456	Streptococcus_suis_TL13	GI:498537926	769877	1	leading
22124	Streptococcus_suis_TL13	GI:498537925	769669	1	leading
707	Streptococcus_suis_TL13	GI:498537924	768937	1	leading
1626	Streptococcus_pneumoniae_SNP034183	GI:429319067	590679	1	leading
1625	Streptococcus_pneumoniae_SNP034183	GI:429319066	590165	1	leading
1174	Streptococcus_pneumoniae_SNP034183	GI:429319065	583119	1	leading
1599	Streptococcus_pneumoniae_NCTC7465	GI:777230848	2088152	-1	leading
1623	Streptococcus_pneumoniae_SNP034183	GI:429319063	582031	1	leading
158	Streptococcus_pneumoniae_SNP034183	GI:429319062	581147	1	leading
159	Streptococcus_pneumoniae_SNP034183	GI:429319061	580327	1	leading
160	Streptococcus_pneumoniae_SNP034183	GI:429319060	579333	1	leading
1470	Streptococcus_pneumoniae_NCTC7465	GI:777230843	2082275	1	lagging
2140	Streptococcus_pneumoniae_NCTC7465	GI:777230842	2081739	-1	leading
1605	Streptococcus_pneumoniae_NCTC7465	GI:777230841	2081520	-1	leading
1603	Streptococcus_pneumoniae_NCTC7465	GI:777230840	2080446	-1	leading
1234	Streptococcus_pneumoniae_NCTC7465	GI:777230847	2087410	-1	leading
1600	Streptococcus_pneumoniae_NCTC7465	GI:777230846	2086056	-1	leading
1601	Streptococcus_pneumoniae_NCTC7465	GI:777230845	2085857	1	lagging
1602	Streptococcus_pneumoniae_NCTC7465	GI:777230844	2084439	1	lagging
8197	Streptococcus_pneumoniae_SNP034156	PSEUDO:CCP36349.1	693849	-1	leading
145	Streptococcus_pneumoniae_SNP994038	GI:429322524	380354	1	leading
146	Streptococcus_pneumoniae_SNP994038	GI:429322525	380653	1	leading
147	Streptococcus_pneumoniae_SNP994038	GI:429322526	381305	1	leading
153	Streptococcus_pneumoniae_SNP994038	GI:429322527	383984	1	leading
194	Streptococcus_pneumoniae_SNP994038	GI:429322520	374944	1	leading
139	Streptococcus_pneumoniae_SNP994038	GI:429322521	376275	-1	lagging
140	Streptococcus_pneumoniae_SNP994038	GI:429322522	378768	-1	lagging
141	Streptococcus_pneumoniae_SNP994038	GI:429322523	379386	-1	lagging
1421	Streptococcus_pneumoniae_SNP994038	GI:429322528	385524	1	leading
1577	Streptococcus_pneumoniae_SNP994038	GI:429322529	386182	1	leading
1724	Streptococcus_pyogenes_MGAS9429	GI:94542304	1122089	-1	leading
2492	Streptococcus_pyogenes_MGAS9429	GI:94542303	1120719	-1	leading
946	Streptococcus_pyogenes_MGAS9429	GI:94542302	1119490	1	lagging
2762	Streptococcus_suis_YB51	GI:546344691	1050207	-1	leading
944	Streptococcus_pyogenes_MGAS9429	GI:94542301	1118799	-1	leading
574	Streptococcus_suis_YB51	GI:546344690	1049256	-1	leading
1008	Streptococcus_suis_05HAS68	GI:572993775	1689777	-1	leading
3426	Streptococcus_suis_YB51	GI:546344693	1051446	-1	leading
113	Streptococcus_pneumoniae_SNP994038	GI:429323695	1685042	1	lagging
901	Streptococcus_pneumoniae_SNP994038	GI:429323694	1682772	-1	leading
260	Streptococcus_pneumoniae_SNP994038	GI:429323697	1693741	-1	leading
940	Streptococcus_pneumoniae_SNP994038	GI:429323696	1685899	1	lagging
898	Streptococcus_pneumoniae_SNP994038	GI:429323691	1679751	-1	leading
897	Streptococcus_pneumoniae_SNP994038	GI:429323690	1677951	-1	leading
900	Streptococcus_pneumoniae_SNP994038	GI:429323693	1681478	-1	leading
899	Streptococcus_pneumoniae_SNP994038	GI:429323692	1680598	-1	leading
3385	Streptococcus_suis_ZY05719	GI:818439915	705691	1	leading
262	Streptococcus_pneumoniae_SNP994038	GI:429323699	1695999	1	lagging
261	Streptococcus_pneumoniae_SNP994038	GI:429323698	1695134	1	lagging
3384	Streptococcus_suis_ZY05719	GI:818439914	704518	1	leading
578	Streptococcus_suis_YB51	GI:546344697	1056700	-1	leading
577	Streptococcus_suis_YB51	GI:546344696	1055665	-1	leading
579	Streptococcus_suis_YB51	GI:546344699	1057788	-1	leading
3427	Streptococcus_suis_YB51	GI:546344698	1057469	-1	leading
707	Streptococcus_suis_ST3	GI:329307250	1247234	-1	leading
708	Streptococcus_suis_ST3	GI:329307251	1247989	-1	leading
3457	Streptococcus_suis_ST3	GI:329307252	1248217	-1	leading
4632	Streptococcus_suis_ST3	GI:329307253	1248821	-1	leading
4231	Streptococcus_suis_ST3	GI:329307254	1248930	-1	leading
346	Streptococcus_suis_ST3	GI:329307255	1249244	-1	leading
345	Streptococcus_suis_ST3	GI:329307256	1249761	-1	leading
1384	Streptococcus_suis_ST3	GI:329307257	1250228	-1	leading
709	Streptococcus_suis_ST3	GI:329307258	1250755	-1	leading
710	Streptococcus_suis_ST3	GI:329307259	1253653	-1	leading
560	Streptococcus_suis_98HAH33	GI:145691645	958416	-1	leading
243	Streptococcus_pyogenes_M23ND	GI:686515257	1001886	-1	leading
244	Streptococcus_pyogenes_M23ND	GI:686515256	1001553	-1	leading
88226	Streptococcus_pneumoniae_SNP994038	SPN994038_12550	1278946	-1	leading
5038	Streptococcus_pyogenes_HKU488	GI:874012859	1565357	-1	leading
246	Streptococcus_pyogenes_M23ND	GI:686515254	998107	-1	leading
59	Streptococcus_pneumoniae_NCTC7465	GI:777229045	269143	-1	leading
60	Streptococcus_pneumoniae_NCTC7465	GI:777229044	268577	-1	leading
57	Streptococcus_pneumoniae_NCTC7465	GI:777229047	269920	-1	leading
58	Streptococcus_pneumoniae_NCTC7465	GI:777229046	269526	-1	leading
200	Streptococcus_pyogenes_HKU488	GI:874012853	1556886	-1	leading
509	Streptococcus_pyogenes_HKU488	GI:874012852	1555691	-1	leading
4551	Streptococcus_pyogenes_HKU488	GI:874012851	1554974	-1	leading
201	Streptococcus_pyogenes_HKU488	GI:874012850	1553660	1	lagging
5048	Streptococcus_pyogenes_NGAS743	GI:827376499	1617072	-1	leading
4854	Streptococcus_pyogenes_AP53	GI:1019981259	1026856	-1	leading
1574	Streptococcus_pneumoniae_JJA	GI:225722179	369805	1	leading
1752	Streptococcus_pneumoniae_JJA	GI:225722178	1316376	-1	leading
640	Streptococcus_pneumoniae_JJA	GI:225722175	1248786	-1	leading
131	Streptococcus_pneumoniae_JJA	GI:225722174	424598	1	leading
2832	Streptococcus_pneumoniae_JJA	GI:225722177	948551	1	leading
1977	Streptococcus_pneumoniae_JJA	GI:225722176	1455317	1	lagging
1133	Streptococcus_pneumoniae_JJA	GI:225722173	101594	1	leading
1180	Streptococcus_pneumoniae_JJA	GI:225722172	1844497	-1	leading
1089	Streptococcus_pneumoniae_A45	GI:404278229	1573421	-1	leading
989	Streptococcus_pneumoniae_TIGR4;_ATCC_BAA-334	GI:14973378	1779402	-1	leading
990	Streptococcus_pneumoniae_TIGR4;_ATCC_BAA-334	GI:14973379	1779990	-1	leading
2635	Streptococcus_pneumoniae_Taiwan19F-14	GI:225728268	163545	1	leading
796	Streptococcus_pneumoniae_Taiwan19F-14	GI:225728269	708188	1	leading
54	Streptococcus_pneumoniae_Taiwan19F-14	GI:225728266	231032	1	leading
497	Streptococcus_pneumoniae_Taiwan19F-14	GI:225728267	1016287	1	leading
879	Streptococcus_pneumoniae_Taiwan19F-14	GI:225728264	198095	-1	lagging
880	Streptococcus_pneumoniae_Taiwan19F-14	GI:225728265	876750	-1	lagging
1108	Streptococcus_pneumoniae_Taiwan19F-14	GI:225728262	1273431	-1	leading
988	Streptococcus_pneumoniae_TIGR4;_ATCC_BAA-334	GI:14973377	1778693	-1	leading
1888	Streptococcus_pneumoniae_TIGR4;_ATCC_BAA-334	GI:14973374	1776413	1	lagging
1207	Streptococcus_pneumoniae_Taiwan19F-14	GI:225728261	1951256	1	lagging
115	Streptococcus_suis_98HAH33	GI:145690828	156528	1	leading
1147	Streptococcus_pyogenes_FDAARGOS_149	GI:991939604	519457	-1	leading
5062	Streptococcus_pyogenes_FDAARGOS_149	GI:991939605	520165	1	lagging
1151	Streptococcus_pyogenes_FDAARGOS_149	GI:991939606	520535	1	lagging
362	Streptococcus_pyogenes_FDAARGOS_149	GI:991939607	521183	-1	leading
1146	Streptococcus_pyogenes_FDAARGOS_149	GI:991939600	512209	-1	leading
5059	Streptococcus_pyogenes_FDAARGOS_149	GI:991939601	514622	-1	leading
124	Streptococcus_pyogenes_FDAARGOS_149	GI:991939602	515506	-1	leading
123	Streptococcus_pyogenes_FDAARGOS_149	GI:991939603	516768	-1	leading
3354	Streptococcus_pyogenes_FDAARGOS_149	GI:991939608	521856	-1	leading
1156	Streptococcus_pyogenes_FDAARGOS_149	GI:991939609	522394	-1	leading
1881	Streptococcus_pneumoniae_TCH8431_19A	GI:298239168	1898923	1	lagging
2601	Streptococcus_pneumoniae_TCH8431_19A	GI:298239169	1900236	-1	leading
1879	Streptococcus_pneumoniae_TCH8431_19A	GI:298239162	1895950	-1	leading
402	Streptococcus_pneumoniae_TCH8431_19A	GI:298239163	1896239	1	lagging
1878	Streptococcus_pneumoniae_TCH8431_19A	GI:298239160	1895201	-1	leading
2083	Streptococcus_pneumoniae_TCH8431_19A	GI:298239161	1895650	-1	leading
2562	Streptococcus_pneumoniae_TCH8431_19A	GI:298239166	1898200	1	lagging
1880	Streptococcus_pneumoniae_TCH8431_19A	GI:298239167	1898342	1	lagging
2252	Streptococcus_pneumoniae_TCH8431_19A	GI:298239164	1897078	1	lagging
2253	Streptococcus_pneumoniae_TCH8431_19A	GI:298239165	1897336	1	lagging
19	Streptococcus_pyogenes_5448	GI:828455264	28617	1	leading
20	Streptococcus_pyogenes_5448	GI:828455265	29617	1	leading
21	Streptococcus_pyogenes_5448	GI:828455266	30010	1	leading
22	Streptococcus_pyogenes_5448	GI:828455267	30838	1	leading
404	Streptococcus_pyogenes_5448	GI:828455260	15039	1	leading
15	Streptococcus_pyogenes_5448	GI:828455261	25162	1	leading
16	Streptococcus_pyogenes_5448	GI:828455262	26611	1	leading
18	Streptococcus_pyogenes_5448	GI:828455263	27759	1	leading
23	Streptococcus_pyogenes_5448	GI:828455268	34724	1	leading
24	Streptococcus_pyogenes_5448	GI:828455269	36206	1	leading
123483	Streptococcus_pneumoniae_ATCC_700669	PSEUDO:CAR69728.1	1917408	1	lagging
1086	Streptococcus_pneumoniae_TIGR4;_ATCC_BAA-334	GI:14972029	522807	1	leading
1087	Streptococcus_pneumoniae_TIGR4;_ATCC_BAA-334	GI:14972028	522521	1	leading
338	Streptococcus_pyogenes_HKU_QMH11M0907901	GI:387933381	549821	1	leading
2337	Streptococcus_pyogenes_HKU_QMH11M0907901	GI:387933380	548971	-1	lagging
881	Streptococcus_pneumoniae_NCTC7465	GI:777230018	1252981	-1	lagging
430	Streptococcus_pneumoniae_NCTC7465	GI:777230019	1254199	1	leading
930	Streptococcus_pyogenes_HKU_QMH11M0907901	GI:387933385	554735	1	leading
721	Streptococcus_pyogenes_HKU_QMH11M0907901	GI:387933384	553465	1	leading
1031	Streptococcus_pneumoniae_NCTC7465	GI:777230014	1248496	1	leading
1606	Streptococcus_pneumoniae_TIGR4;_ATCC_BAA-334	GI:14972020	517401	1	leading
1796	Streptococcus_pneumoniae_NCTC7465	GI:777230016	1251054	-1	lagging
1795	Streptococcus_pneumoniae_NCTC7465	GI:777230017	1252316	-1	lagging
1090	Streptococcus_pneumoniae_TIGR4;_ATCC_BAA-334	GI:14972025	520079	1	leading
1091	Streptococcus_pneumoniae_TIGR4;_ATCC_BAA-334	GI:14972024	519351	1	leading
1088	Streptococcus_pneumoniae_TIGR4;_ATCC_BAA-334	GI:14972027	521363	1	leading
1032	Streptococcus_pneumoniae_NCTC7465	GI:777230013	1247319	1	leading
908	Streptococcus_pyogenes_STAB902	GI:666902858	1538338	-1	leading
909	Streptococcus_pyogenes_STAB902	GI:666902859	1539053	-1	leading
1232	Streptococcus_pyogenes_STAB902	GI:666902854	1535233	-1	leading
1819	Streptococcus_pyogenes_STAB902	GI:666902855	1536022	-1	leading
1233	Streptococcus_pyogenes_STAB902	GI:666902856	1537100	1	lagging
4805	Streptococcus_pyogenes_STAB902	GI:666902857	1537846	-1	leading
761	Streptococcus_pyogenes_STAB902	GI:666902850	1530378	1	lagging
762	Streptococcus_pyogenes_STAB902	GI:666902851	1530802	-1	leading
768	Streptococcus_pyogenes_STAB902	GI:666902852	1533424	1	lagging
1957	Streptococcus_pyogenes_STAB902	GI:666902853	1534378	-1	leading
721	Streptococcus_pneumoniae_R6	GI:15459557	1837311	-1	leading
798	Streptococcus_pneumoniae_R6	GI:15459556	1836090	-1	leading
82	Streptococcus_pneumoniae_R6	GI:15459555	1835574	-1	leading
83	Streptococcus_pneumoniae_R6	GI:15459554	1834557	-1	leading
84	Streptococcus_pneumoniae_R6	GI:15459553	1833593	-1	leading
85	Streptococcus_pneumoniae_R6	GI:15459552	1833265	-1	leading
86	Streptococcus_pneumoniae_R6	GI:15459551	1832868	-1	leading
88	Streptococcus_pneumoniae_R6	GI:15459550	1832179	-1	leading
789	Streptococcus_pneumoniae_R6	GI:15459559	1840530	-1	leading
984	Streptococcus_pneumoniae_R6	GI:15459558	1838615	-1	leading
9371	Streptococcus_pneumoniae_SNP034156	SPN034156_18540	1925620	-1	lagging
29	Streptococcus_pyogenes_Manfredo	GI:134271161	48993	1	leading
28	Streptococcus_pyogenes_Manfredo	GI:134271160	48518	1	leading
30	Streptococcus_pyogenes_Manfredo	GI:134271163	51506	1	leading
3839	Streptococcus_pyogenes_Manfredo	GI:134271162	50068	1	leading
31	Streptococcus_pyogenes_Manfredo	GI:134271165	54060	1	leading
34	Streptococcus_pyogenes_Manfredo	GI:134271164	52929	1	leading
983	Streptococcus_pyogenes_Manfredo	GI:134271167	55656	1	leading
982	Streptococcus_pyogenes_Manfredo	GI:134271166	55196	1	leading
170	Streptococcus_pyogenes_Manfredo	GI:134271169	58138	1	leading
984	Streptococcus_pyogenes_Manfredo	GI:134271168	56054	1	leading
2092	Streptococcus_pyogenes_NGAS327	GI:827379717	1459276	-1	leading
918	Streptococcus_pyogenes_NGAS327	GI:827379716	1458542	-1	leading
4653	Streptococcus_pyogenes_NGAS327	GI:827379715	1456633	-1	leading
5053	Streptococcus_pyogenes_NGAS327	GI:827379714	1455031	-1	leading
3860	Streptococcus_pyogenes_NGAS327	GI:827379713	1454445	-1	leading
5141	Streptococcus_pyogenes_NGAS327	GI:827379712	1454103	-1	leading
1396	Streptococcus_pyogenes_NGAS327	GI:827379711	1452313	1	lagging
2924	Streptococcus_pyogenes_NGAS327	GI:827379710	1451107	1	lagging
5054	Streptococcus_pyogenes_NGAS327	GI:827379719	1461518	-1	leading
4076	Streptococcus_pyogenes_NGAS327	GI:827379718	1459811	-1	leading
1290	Streptococcus_pyogenes_MGAS2096	GI:94546902	1858235	1	lagging
1291	Streptococcus_pyogenes_MGAS2096	GI:94546903	1859517	1	lagging
2234	Streptococcus_pyogenes_MGAS2096	GI:94546900	1856903	-1	leading
1418	Streptococcus_pyogenes_MGAS2096	GI:94546901	1857544	-1	leading
1563	Streptococcus_pneumoniae_ST556	GI:909837548	327215	1	leading
1154	Streptococcus_pneumoniae_ST556	GI:909837549	329195	1	leading
1672	Streptococcus_pneumoniae_JJA	GI:225724108	785686	-1	lagging
652	Streptococcus_pneumoniae_JJA	GI:225724109	1924040	-1	leading
419	Streptococcus_pneumoniae_ST556	GI:909837544	291912	1	leading
907	Streptococcus_pneumoniae_JJA	GI:225724107	1416688	-1	leading
591	Streptococcus_pneumoniae_JJA	GI:225724104	1113858	1	lagging
100	Streptococcus_pneumoniae_ST556	GI:909837547	319642	1	leading
72	Streptococcus_pneumoniae_ST556	GI:909837540	280737	1	leading
182	Streptococcus_pneumoniae_ST556	GI:909837541	283245	1	leading
1642	Streptococcus_pneumoniae_R6	GI:15458206	631043	-1	lagging
414	Streptococcus_pneumoniae_ST556	GI:909837543	288389	-1	lagging
291	Streptococcus_pneumoniae_INV200	GI:301802363	1511306	-1	leading
292	Streptococcus_pneumoniae_INV200	GI:301802362	1508166	-1	leading
1144	Streptococcus_pneumoniae_70585	GI:225720704	116667	1	leading
2788	Streptococcus_pneumoniae_70585	GI:225720705	478035	-1	lagging
202	Streptococcus_pneumoniae_70585	GI:225720702	1904260	-1	leading
288	Streptococcus_pneumoniae_INV200	GI:301802366	1513148	-1	leading
289	Streptococcus_pneumoniae_INV200	GI:301802365	1512885	-1	leading
290	Streptococcus_pneumoniae_INV200	GI:301802364	1512103	-1	leading
285	Streptococcus_pneumoniae_INV200	GI:301802369	1515649	-1	leading
286	Streptococcus_pneumoniae_INV200	GI:301802368	1514373	-1	leading
1139	Streptococcus_pneumoniae_70585	GI:225720708	2078629	-1	leading
164	Streptococcus_pneumoniae_70585	GI:225720709	1172904	-1	leading
74	Streptococcus_pyogenes_NGAS327	GI:827378448	88337	1	leading
75	Streptococcus_pyogenes_NGAS327	GI:827378449	89049	1	leading
480	Streptococcus_suis_P1_7	GI:251819755	805062	1	leading
479	Streptococcus_suis_P1_7	GI:251819754	803011	1	leading
478	Streptococcus_suis_P1_7	GI:251819753	802103	1	leading
1357	Streptococcus_suis_P1_7	GI:251819752	801357	1	leading
3401	Streptococcus_suis_P1_7	GI:251819751	800173	1	leading
477	Streptococcus_suis_P1_7	GI:251819750	799444	1	leading
69	Streptococcus_pyogenes_NGAS327	GI:827378440	76988	1	leading
70	Streptococcus_pyogenes_NGAS327	GI:827378441	77371	1	leading
71	Streptococcus_pyogenes_NGAS327	GI:827378442	77800	1	leading
72	Streptococcus_pyogenes_NGAS327	GI:827378443	78753	1	leading
4760	Streptococcus_pyogenes_NGAS327	GI:827378444	86382	1	leading
4761	Streptococcus_pyogenes_NGAS327	GI:827378445	87205	1	leading
484	Streptococcus_suis_P1_7	GI:251819759	808266	1	leading
73	Streptococcus_pyogenes_NGAS327	GI:827378447	87890	1	leading
120723	Streptococcus_pyogenes_MEW427	AWM58_04200	841884	1	leading
24138	Streptococcus_pneumoniae_OXC141	SPNOXC07740	777333	-1	lagging
5674	Streptococcus_pneumoniae_SNP994038	GI:429323679	1662505	-1	leading
98	Streptococcus_suis_ST1	GI:353739579	145625	1	leading
1300	Streptococcus_suis_ST1	GI:353739578	145333	1	leading
5257	Streptococcus_suis_ST1	GI:353739577	144978	-1	lagging
97	Streptococcus_suis_ST1	GI:353739576	144163	1	leading
96	Streptococcus_suis_ST1	GI:353739575	143329	-1	lagging
95	Streptococcus_suis_ST1	GI:353739574	142673	1	leading
94	Streptococcus_suis_ST1	GI:353739573	141698	1	leading
93	Streptococcus_suis_ST1	GI:353739572	141333	1	leading
92	Streptococcus_suis_ST1	GI:353739571	141052	1	leading
91	Streptococcus_suis_ST1	GI:353739570	139193	-1	lagging
507	Streptococcus_pyogenes_HKU488	GI:874012208	922488	-1	leading
1368	Streptococcus_pyogenes_HKU488	GI:874012209	924027	1	lagging
4973	Streptococcus_pyogenes_HKU488	GI:874012202	915653	1	leading
4974	Streptococcus_pyogenes_HKU488	GI:874012203	916543	1	leading
4971	Streptococcus_pyogenes_HKU488	GI:874012200	915187	1	leading
4972	Streptococcus_pyogenes_HKU488	GI:874012201	915357	1	leading
4977	Streptococcus_pyogenes_HKU488	GI:874012206	920165	-1	lagging
4978	Streptococcus_pyogenes_HKU488	GI:874012207	921306	-1	leading
4975	Streptococcus_pyogenes_HKU488	GI:874012204	918068	1	leading
4976	Streptococcus_pyogenes_HKU488	GI:874012205	918661	1	leading
2889	Streptococcus_pyogenes_MEW123	GI:982534699	627376	-1	lagging
3944	Streptococcus_suis_ZY05719	GI:818440036	838938	1	leading
1844	Streptococcus_pneumoniae_gamPNI0373	GI:406370042	1577590	-1	leading
2569	Streptococcus_pneumoniae_D39	GI:116076535	1968028	-1	leading
4814	Streptococcus_pyogenes_MGAS2096	GI:94545428	404062	1	leading
5270	Streptococcus_pyogenes_MGAS2096	GI:94545429	404256	-1	lagging
1133	Streptococcus_pyogenes_HSC5	GI:523445677	1250045	-1	leading
4810	Streptococcus_pyogenes_MGAS2096	GI:94545424	401471	-1	lagging
4811	Streptococcus_pyogenes_MGAS2096	GI:94545425	401683	1	leading
4812	Streptococcus_pyogenes_MGAS2096	GI:94545426	402846	1	leading
4813	Streptococcus_pyogenes_MGAS2096	GI:94545427	403592	-1	lagging
4808	Streptococcus_pyogenes_MGAS2096	GI:94545420	399818	1	leading
4378	Streptococcus_pneumoniae_D39	GI:116076537	1747181	1	lagging
5268	Streptococcus_pyogenes_MGAS2096	GI:94545422	400556	1	leading
5269	Streptococcus_pyogenes_MGAS2096	GI:94545423	401031	1	leading
1018	Streptococcus_suis_ZY05719	GI:818440813	1639983	-1	leading
2077	Streptococcus_pneumoniae_D39	GI:116076531	557754	1	leading
973	Streptococcus_pyogenes_MEW123	GI:982534693	621707	1	leading
1020	Streptococcus_suis_ZY05719	GI:818440815	1641647	-1	leading
247	Streptococcus_pneumoniae_gamPNI0373	GI:406370048	1582649	-1	leading
395	Streptococcus_pneumoniae_TCH8431_19A	GI:298238648	1425666	-1	leading
337	Streptococcus_pneumoniae_TCH8431_19A	GI:298238649	1426524	-1	leading
511	Streptococcus_pneumoniae_TCH8431_19A	GI:298238644	1422020	-1	leading
398	Streptococcus_pneumoniae_TCH8431_19A	GI:298238645	1423541	-1	leading
397	Streptococcus_pneumoniae_TCH8431_19A	GI:298238646	1424422	-1	leading
396	Streptococcus_pneumoniae_TCH8431_19A	GI:298238647	1424779	-1	leading
753	Streptococcus_pneumoniae_TCH8431_19A	GI:298238640	1419495	-1	leading
754	Streptococcus_pneumoniae_TCH8431_19A	GI:298238641	1419719	-1	leading
755	Streptococcus_pneumoniae_TCH8431_19A	GI:298238642	1420633	-1	leading
756	Streptococcus_pneumoniae_TCH8431_19A	GI:298238643	1421199	-1	leading
421	Streptococcus_pyogenes_MTB313	GI:760875559	1611182	-1	leading
422	Streptococcus_pyogenes_MTB313	GI:760875558	1610037	-1	leading
1058	Streptococcus_pneumoniae_R6	GI:15457938	377073	1	leading
167692	Streptococcus_suis_SC84	PSEUDO:CAZ51188.1	457227	1	leading
509	Streptococcus_suis_05ZYH33	GI:145689354	864070	-1	leading
4949	Streptococcus_pyogenes_MGAS10750	GI:94547886	930145	-1	lagging
168	Streptococcus_suis_SS12	GI:353733447	265094	1	leading
470	Streptococcus_pyogenes_MGAS10750	GI:94547884	928371	1	leading
4948	Streptococcus_pyogenes_MGAS10750	GI:94547885	929499	-1	lagging
468	Streptococcus_pyogenes_MGAS10750	GI:94547882	926790	1	leading
469	Streptococcus_pyogenes_MGAS10750	GI:94547883	927602	1	leading
466	Streptococcus_pyogenes_MGAS10750	GI:94547880	924740	1	leading
467	Streptococcus_pyogenes_MGAS10750	GI:94547881	925673	1	leading
166	Streptococcus_suis_SS12	GI:353733445	264471	-1	lagging
4951	Streptococcus_pyogenes_MGAS10750	GI:94547888	933209	1	leading
798	Streptococcus_pyogenes_MGAS10750	GI:94547889	934457	-1	lagging
5089	Streptococcus_pyogenes_MGAS27061	GI:1024798968	1621989	1	lagging
1179	Streptococcus_pyogenes_MGAS27061	GI:1024798969	1622164	1	lagging
415	Streptococcus_pyogenes_MGAS27061	GI:1024798962	1616471	-1	leading
414	Streptococcus_pyogenes_MGAS27061	GI:1024798963	1617343	1	lagging
417	Streptococcus_pyogenes_MGAS27061	GI:1024798960	1614867	-1	leading
416	Streptococcus_pyogenes_MGAS27061	GI:1024798961	1615475	-1	leading
1177	Streptococcus_pyogenes_MGAS27061	GI:1024798966	1618743	-1	leading
5088	Streptococcus_pyogenes_MGAS27061	GI:1024798967	1621118	-1	leading
1176	Streptococcus_pyogenes_MGAS27061	GI:1024798964	1618352	-1	leading
3298	Streptococcus_suis_SS12	GI:353733442	261274	1	leading
1277	Streptococcus_pneumoniae_G54	GI:194358252	2056806	-1	leading
3729	Streptococcus_suis_SS12	GI:353733440	257984	1	leading
3293	Streptococcus_suis_98HAH33	GI:145690900	238614	1	leading
25679	Streptococcus_suis_BM407	PSEUDO:CAZ55162.1	360927	1	leading
1049	Streptococcus_pyogenes_JRS4	GI:803435778	1380338	-1	leading
156	Streptococcus_suis_98HAH33	GI:145690902	240846	1	leading
2484	Streptococcus_suis_98HAH33	GI:145690903	242138	1	leading
157	Streptococcus_suis_98HAH33	GI:145690904	243364	1	leading
163190	Streptococcus_pneumoniae_A45	SPNA45_01726	1761193	-1	leading
97	Streptococcus_pneumoniae_D39	GI:116076390	1712011	-1	leading
1991	Streptococcus_pneumoniae_AP200	GI:306409027	819263	1	leading
16337	Streptococcus_pneumoniae_AP200	GI:306409026	818936	1	leading
2298	Streptococcus_pneumoniae_AP200	GI:306409025	818145	1	leading
2488	Streptococcus_pneumoniae_AP200	GI:306409024	816471	1	leading
2489	Streptococcus_pneumoniae_AP200	GI:306409023	816051	1	leading
1673	Streptococcus_pneumoniae_AP200	GI:306409022	815719	1	leading
510	Streptococcus_pneumoniae_AP200	GI:306409021	814884	1	leading
450	Streptococcus_pneumoniae_AP200	GI:306409020	813535	1	leading
160	Streptococcus_suis_98HAH33	GI:145690907	245814	-1	lagging
2501	Streptococcus_pneumoniae_AP200	GI:306409029	820853	1	leading
1442	Streptococcus_pneumoniae_AP200	GI:306409028	820033	1	leading
1041	Streptococcus_pyogenes_JRS4	GI:803435771	1373214	1	lagging
3045	Streptococcus_suis_98HAH33	GI:145690909	247496	1	leading
1043	Streptococcus_pyogenes_JRS4	GI:803435773	1375459	1	lagging
4988	Streptococcus_pyogenes_A20	GI:409693309	1020494	1	lagging
1045	Streptococcus_pyogenes_JRS4	GI:803435775	1377310	1	lagging
293	Streptococcus_pneumoniae_D39	GI:116076398	729425	-1	lagging
840	Streptococcus_pyogenes_HKU488	GI:874011720	412861	1	leading
807	Streptococcus_pyogenes_HKU488	GI:874011721	413595	1	leading
806	Streptococcus_pyogenes_HKU488	GI:874011722	414073	1	leading
805	Streptococcus_pyogenes_HKU488	GI:874011723	414600	1	leading
825	Streptococcus_pyogenes_HKU488	GI:874011724	415516	1	leading
4547	Streptococcus_pyogenes_HKU488	GI:874011725	416297	-1	lagging
3217	Streptococcus_pyogenes_HKU488	GI:874011726	416949	1	leading
2607	Streptococcus_pyogenes_HKU488	GI:874011727	417209	1	leading
5152	Streptococcus_pyogenes_HKU488	GI:874011728	417700	-1	lagging
5124	Streptococcus_pyogenes_HKU488	GI:874011729	417846	-1	lagging
727	Streptococcus_pneumoniae_P1031	GI:225726279	885778	1	leading
188	Streptococcus_pneumoniae_P1031	GI:225726278	1375947	-1	leading
538	Streptococcus_pneumoniae_P1031	GI:225726271	964172	1	leading
310	Streptococcus_pneumoniae_P1031	GI:225726270	268893	1	leading
914	Streptococcus_pneumoniae_P1031	GI:225726273	728994	1	leading
195	Streptococcus_pneumoniae_P1031	GI:225726272	921068	1	leading
840	Streptococcus_pneumoniae_P1031	GI:225726275	579873	1	leading
1564	Streptococcus_pneumoniae_P1031	GI:225726274	282491	1	leading
1180	Streptococcus_pneumoniae_P1031	GI:225726277	1837950	-1	leading
1663	Streptococcus_pneumoniae_P1031	GI:225726276	731817	1	leading
2409	Streptococcus_pyogenes_HSC5	GI:523445849	1483120	-1	leading
2409	Streptococcus_pyogenes_HSC5	GI:523445848	1480448	-1	leading
2334	Streptococcus_pyogenes_HSC5	GI:523445845	1473235	-1	leading
4090	Streptococcus_pyogenes_HSC5	GI:523445844	1472765	-1	leading
4106	Streptococcus_pyogenes_HSC5	GI:523445847	1476819	-1	leading
3718	Streptococcus_pyogenes_HSC5	GI:523445846	1474797	-1	leading
4866	Streptococcus_pyogenes_HSC5	GI:523445841	1461132	-1	leading
5157	Streptococcus_pyogenes_HSC5	GI:523445840	1460692	-1	leading
4084	Streptococcus_pyogenes_HSC5	GI:523445843	1471692	-1	leading
4103	Streptococcus_pyogenes_HSC5	GI:523445842	1471207	-1	leading
1363	Streptococcus_suis_90-1330	GI:1015398628	1942743	-1	lagging
5431	Streptococcus_pyogenes_HKU360	GI:703571350	760800	1	leading
757	Streptococcus_pneumoniae_OXC141	GI:301800362	1363154	-1	leading
426	Streptococcus_pyogenes_MGAS9429	GI:94542517	1347953	-1	leading
3383	Streptococcus_pyogenes_MGAS9429	GI:94542514	1343995	-1	leading
1567	Streptococcus_pneumoniae_OXC141	GI:301800361	1360993	-1	leading
5028	Streptococcus_pyogenes_MGAS9429	GI:94542512	1341736	-1	leading
5706	Streptococcus_pyogenes_MTB314	GI:760877164	1401159	-1	leading
961	Streptococcus_pneumoniae_OXC141	GI:301800367	1367899	-1	leading
5027	Streptococcus_pyogenes_MGAS9429	GI:94542510	1339074	-1	leading
2095	Streptococcus_pneumoniae_OXC141	GI:301800365	1366668	-1	leading
4756	Streptococcus_pyogenes_MGAS10750	GI:94546913	9498	1	leading
7	Streptococcus_pyogenes_MGAS10750	GI:94546912	9130	1	leading
6	Streptococcus_pyogenes_MGAS10750	GI:94546911	8847	1	leading
5	Streptococcus_pyogenes_MGAS10750	GI:94546910	5206	1	leading
12	Streptococcus_pyogenes_MGAS10750	GI:94546917	12774	1	leading
11	Streptococcus_pyogenes_MGAS10750	GI:94546916	12210	1	leading
10	Streptococcus_pyogenes_MGAS10750	GI:94546915	10919	1	leading
9	Streptococcus_pyogenes_MGAS10750	GI:94546914	9636	1	leading
2518	Streptococcus_pneumoniae_NT_110_58	GI:745812147	356252	1	leading
1571	Streptococcus_pneumoniae_NT_110_58	GI:745812146	356016	1	leading
252	Streptococcus_pneumoniae_NT_110_58	GI:745812145	354464	1	leading
251	Streptococcus_pneumoniae_NT_110_58	GI:745812144	353455	1	leading
250	Streptococcus_pneumoniae_NT_110_58	GI:745812143	352760	1	leading
177	Streptococcus_pneumoniae_NT_110_58	GI:745812142	351672	1	leading
176	Streptococcus_pneumoniae_NT_110_58	GI:745812141	350681	1	leading
175	Streptococcus_pneumoniae_NT_110_58	GI:745812140	349741	1	leading
830	Streptococcus_suis_SC84	GI:251816438	1385510	-1	leading
3508	Streptococcus_suis_SC84	GI:251816439	1386331	-1	leading
372	Streptococcus_pneumoniae_SNP994038	GI:429323909	1928807	1	lagging
371	Streptococcus_pneumoniae_SNP994038	GI:429323908	1927520	1	lagging
1139	Streptococcus_pneumoniae_SNP994038	GI:429323905	1921510	-1	leading
824	Streptococcus_suis_SC84	GI:251816433	1378016	-1	leading
822	Streptococcus_suis_SC84	GI:251816430	1376005	-1	leading
823	Streptococcus_suis_SC84	GI:251816431	1377122	-1	leading
166	Streptococcus_pneumoniae_SNP994038	GI:429323901	1915376	1	lagging
167	Streptococcus_pneumoniae_SNP994038	GI:429323900	1915178	1	lagging
825	Streptococcus_suis_SC84	GI:251816434	1378799	-1	leading
826	Streptococcus_suis_SC84	GI:251816435	1379403	-1	leading
1691	Streptococcus_pneumoniae_CGSP14	GI:182629217	899279	1	leading
398	Streptococcus_pneumoniae_CGSP14	GI:182629216	898210	1	leading
397	Streptococcus_pneumoniae_CGSP14	GI:182629215	897863	1	leading
396	Streptococcus_pneumoniae_CGSP14	GI:182629214	896960	1	leading
395	Streptococcus_pneumoniae_CGSP14	GI:182629213	896325	1	leading
337	Streptococcus_pneumoniae_CGSP14	GI:182629212	895308	1	leading
336	Streptococcus_pneumoniae_CGSP14	GI:182629211	894042	1	leading
335	Streptococcus_pneumoniae_CGSP14	GI:182629210	892902	1	leading
156957	Streptococcus_pneumoniae_INV200	SPNINV200_12680	1299977	-1	leading
1413	Streptococcus_suis_YB51	GI:546345557	1912124	-1	leading
299	Streptococcus_pneumoniae_CGSP14	GI:182629219	900569	-1	lagging
1991	Streptococcus_pneumoniae_CGSP14	GI:182629218	900077	1	leading
1216	Streptococcus_suis_YB51	GI:546345556	1910923	-1	leading
185	Streptococcus_suis_GZ1	GI:292557740	292947	1	leading
740	Streptococcus_pneumoniae_SNP994039	GI:429321601	1394494	-1	leading
319	Streptococcus_pneumoniae_SNP994039	GI:429321600	1393639	-1	leading
742	Streptococcus_pneumoniae_SNP994039	GI:429321603	1396306	-1	leading
741	Streptococcus_pneumoniae_SNP994039	GI:429321602	1395180	-1	leading
179469	Streptococcus_pneumoniae_INV104	INV104_03130	343866	1	leading
183841	Streptococcus_pneumoniae_NCTC7465	GI:777229253	462486	-1	leading
1217	Streptococcus_suis_YB51	GI:546345559	1914639	-1	leading
907	Streptococcus_pneumoniae_SNP994039	GI:429321608	1401386	-1	leading
1154	Streptococcus_suis_SC070731	GI:459387548	1890403	-1	leading
1155	Streptococcus_suis_SC070731	GI:459387549	1890695	-1	leading
1153	Streptococcus_suis_SC070731	GI:459387546	1887406	-1	leading
1738	Streptococcus_suis_SC070731	GI:459387547	1888461	-1	leading
1152	Streptococcus_suis_SC070731	GI:459387544	1885491	-1	leading
3597	Streptococcus_suis_SC070731	GI:459387545	1886084	-1	leading
122	Streptococcus_pyogenes_HKU488	GI:874011560	247664	1	leading
3596	Streptococcus_suis_SC070731	GI:459387543	1884646	-1	leading
4021	Streptococcus_suis_SC070731	GI:459387540	1882074	-1	leading
1150	Streptococcus_suis_SC070731	GI:459387541	1882544	-1	leading
488	Streptococcus_pneumoniae_CGSP14	GI:182629859	1526214	-1	leading
123	Streptococcus_pyogenes_HKU488	GI:874011561	249717	1	leading
489	Streptococcus_pneumoniae_CGSP14	GI:182629858	1524950	-1	leading
486	Streptococcus_pneumoniae_A66	GI:822604105	593042	1	leading
123	Streptococcus_pyogenes_D471	GI:823687136	1596625	-1	leading
1147	Streptococcus_pyogenes_D471	GI:823687137	1599314	-1	leading
5059	Streptococcus_pyogenes_D471	GI:823687134	1594478	-1	leading
124	Streptococcus_pyogenes_D471	GI:823687135	1595219	-1	leading
5058	Streptococcus_pyogenes_D471	GI:823687132	1591321	-1	leading
1146	Streptococcus_pyogenes_D471	GI:823687133	1592066	-1	leading
5057	Streptococcus_pyogenes_D471	GI:823687130	1590022	-1	leading
1145	Streptococcus_pyogenes_D471	GI:823687131	1590731	-1	leading
490	Streptococcus_pneumoniae_CGSP14	GI:182629857	1524354	-1	leading
5062	Streptococcus_pyogenes_D471	GI:823687138	1600022	1	lagging
1151	Streptococcus_pyogenes_D471	GI:823687139	1600406	1	lagging
132	Streptococcus_pneumoniae_A66	GI:822603936	415036	-1	lagging
197366	Streptococcus_suis_P1_7	PSEUDO:CAR47578.1	1915301	-1	leading
87133	Streptococcus_pneumoniae_SNP994038	PSEUDO:CCP29898.1	158883	-1	lagging
846	Streptococcus_pneumoniae_CGSP14	GI:182629851	1519147	-1	leading
845	Streptococcus_pneumoniae_CGSP14	GI:182629850	1518381	-1	leading
1381	Streptococcus_suis_A7	GI:354985449	1057726	-1	leading
665	Streptococcus_suis_A7	GI:354985448	1056419	-1	leading
1682	Streptococcus_pneumoniae_A66	GI:822603933	412641	-1	lagging
2362	Streptococcus_suis_A7	GI:354985441	1049222	-1	leading
3201	Streptococcus_suis_A7	GI:354985440	1047820	-1	leading
3203	Streptococcus_suis_A7	GI:354985443	1050727	-1	leading
3202	Streptococcus_suis_A7	GI:354985442	1049965	-1	leading
3204	Streptococcus_suis_A7	GI:354985445	1053626	-1	leading
2361	Streptococcus_suis_A7	GI:354985444	1052542	-1	leading
664	Streptococcus_suis_A7	GI:354985447	1056235	-1	leading
663	Streptococcus_suis_A7	GI:354985446	1055366	-1	leading
773	Streptococcus_pneumoniae_70585	GI:225721821	1580044	-1	leading
750	Streptococcus_pneumoniae_A66	GI:822604106	593929	-1	lagging
747	Streptococcus_pneumoniae_A66	GI:822604109	596328	1	leading
5024	Streptococcus_pyogenes_SSI-1	GI:28810640	513834	-1	lagging
1852	Streptococcus_pyogenes_MTB314	GI:760876727	954749	-1	leading
3797	Streptococcus_pyogenes_SF370	GI:13622347	1002750	-1	leading
1567	Streptococcus_pneumoniae_NCTC7465	GI:777228906	133662	-1	leading
1854	Streptococcus_pyogenes_MTB314	GI:760876725	953902	-1	leading
425	Streptococcus_pyogenes_NZ131;_ATCC_BAA-1633	GI:209541008	1309876	-1	leading
1053	Streptococcus_pneumoniae_A45	GI:404278312	1656978	-1	leading
1054	Streptococcus_pneumoniae_A45	GI:404278313	1658235	-1	leading
1051	Streptococcus_pneumoniae_A45	GI:404278310	1656071	-1	leading
1052	Streptococcus_pneumoniae_A45	GI:404278311	1656490	-1	leading
2511	Streptococcus_pyogenes_Manfredo	GI:134271196	77470	1	leading
918	Streptococcus_suis_S735	GI:402808813	846493	-1	leading
757	Streptococcus_pneumoniae_Taiwan19F-14	GI:225727848	1396206	-1	leading
4151	Streptococcus_pneumoniae_NCTC7465	GI:777228909	137614	-1	leading
1448	Streptococcus_pneumoniae_D39	GI:116077088	1242331	-1	leading
1056	Streptococcus_pneumoniae_D39	GI:116077089	385979	1	leading
1470	Streptococcus_pneumoniae_D39	GI:116077086	41901	1	leading
1894	Streptococcus_pneumoniae_D39	GI:116077087	1715222	-1	leading
1421	Streptococcus_pneumoniae_D39	GI:116077084	378157	1	leading
437	Streptococcus_pyogenes_NZ131;_ATCC_BAA-1633	GI:209541004	1305677	-1	leading
1106	Streptococcus_pneumoniae_D39	GI:116077082	778038	-1	lagging
1921	Streptococcus_pneumoniae_D39	GI:116077083	1814094	-1	leading
1571	Streptococcus_pneumoniae_D39	GI:116077080	357757	1	leading
2167	Streptococcus_pneumoniae_D39	GI:116077081	1369456	-1	leading
558	Streptococcus_suis_NSUI060	GI:1000816731	1025184	-1	leading
1002	Streptococcus_pyogenes_STAB902	GI:666902919	1595983	1	lagging
1001	Streptococcus_pyogenes_STAB902	GI:666902918	1595623	1	lagging
999	Streptococcus_pyogenes_STAB902	GI:666902915	1593383	-1	leading
996	Streptococcus_pyogenes_STAB902	GI:666902914	1592963	-1	leading
1000	Streptococcus_pyogenes_STAB902	GI:666902917	1594626	-1	leading
3560	Streptococcus_pyogenes_STAB902	GI:666902916	1594087	-1	leading
993	Streptococcus_pyogenes_STAB902	GI:666902911	1590508	-1	leading
992	Streptococcus_pyogenes_STAB902	GI:666902910	1590050	-1	leading
995	Streptococcus_pyogenes_STAB902	GI:666902913	1591991	-1	leading
994	Streptococcus_pyogenes_STAB902	GI:666902912	1591008	-1	leading
2110	Streptococcus_pneumoniae_Taiwan19F-14	GI:225727843	1285571	-1	leading
546	Streptococcus_pneumoniae_Taiwan19F-14	GI:225727842	182422	-1	lagging
1255	Streptococcus_pneumoniae_A45	GI:404276909	98903	-1	lagging
1256	Streptococcus_pneumoniae_A45	GI:404276908	98059	-1	lagging
260	Streptococcus_pyogenes_HKU488	GI:874012656	1365842	-1	leading
633	Streptococcus_pyogenes_MGAS11027	GI:1024795134	1000692	-1	leading
643	Streptococcus_pyogenes_AP53	GI:1019981199	968933	-1	leading
792	Streptococcus_suis_S735	GI:402809179	1214989	-1	leading
3494	Streptococcus_suis_S735	GI:402809178	1214220	-1	leading
374	Streptococcus_pyogenes_AP1	GI:818417169	610571	1	leading
789	Streptococcus_suis_S735	GI:402809175	1211063	-1	leading
788	Streptococcus_suis_S735	GI:402809174	1209939	1	lagging
791	Streptococcus_suis_S735	GI:402809177	1213663	-1	leading
790	Streptococcus_suis_S735	GI:402809176	1212525	1	lagging
786	Streptococcus_suis_S735	GI:402809171	1204971	-1	leading
785	Streptococcus_suis_S735	GI:402809170	1203657	-1	leading
787	Streptococcus_suis_S735	GI:402809173	1208725	-1	leading
3493	Streptococcus_suis_S735	GI:402809172	1206279	1	lagging
168841	Streptococcus_suis_SC84	PSEUDO:CAZ52337.1	1632677	-1	leading
395	Streptococcus_pyogenes_STAB10015	GI:829475744	337812	1	leading
1143	Streptococcus_suis_NSUI002	GI:920770450	1958448	-1	leading
5287	Streptococcus_pyogenes_STAB10015	GI:829475746	339527	1	leading
1070	Streptococcus_pneumoniae_SNP034156	GI:429317373	1513247	-1	lagging
397	Streptococcus_pyogenes_STAB10015	GI:829475747	339843	1	leading
3280	Streptococcus_suis_T15	GI:556048598	120313	1	leading
757	Streptococcus_pyogenes_STAB10015	GI:829475740	333548	1	leading
895	Streptococcus_pyogenes_STAB10015	GI:829475741	335350	1	leading
1257	Streptococcus_pneumoniae_A45	GI:404276907	97006	-1	lagging
1258	Streptococcus_pneumoniae_A45	GI:404276906	96010	-1	lagging
3371	Streptococcus_suis_SC070731	GI:459386499	781793	1	leading
289	Streptococcus_suis_90-1330	GI:1015397154	412730	-1	leading
635	Streptococcus_pyogenes_AP53	GI:1019981192	962424	-1	leading
288	Streptococcus_suis_90-1330	GI:1015397155	412998	-1	leading
5124	Streptococcus_pyogenes_MGAS2096	GI:94545418	398753	-1	lagging
4879	Streptococcus_pyogenes_NZ131;_ATCC_BAA-1633	GI:209540345	599214	1	leading
286	Streptococcus_suis_90-1330	GI:1015397157	414262	-1	leading
292	Streptococcus_suis_90-1330	GI:1015397150	407764	-1	leading
2385	Streptococcus_pneumoniae_SNP034156	GI:429317379	1519742	1	leading
662	Streptococcus_pyogenes_NZ131;_ATCC_BAA-1633	GI:209540342	595076	1	leading
770	Streptococcus_pneumoniae_SNP034156	GI:429317378	1517770	1	leading
165	Streptococcus_pyogenes_MGAS6180	GI:71803318	1561708	-1	leading
664	Streptococcus_pyogenes_NZ131;_ATCC_BAA-1633	GI:209540341	594032	1	leading
131	Streptococcus_pyogenes_MGAS6180	GI:71803314	1555957	1	lagging
130	Streptococcus_pyogenes_MGAS6180	GI:71803315	1558491	-1	leading
129	Streptococcus_pyogenes_MGAS6180	GI:71803316	1559426	-1	leading
3336	Streptococcus_pyogenes_MGAS6180	GI:71803317	1560440	1	lagging
140	Streptococcus_pyogenes_MGAS6180	GI:71803310	1550935	1	lagging
139	Streptococcus_pyogenes_MGAS6180	GI:71803311	1551652	1	lagging
5045	Streptococcus_pyogenes_MGAS6180	GI:71803312	1554106	1	lagging
132	Streptococcus_pyogenes_MGAS6180	GI:71803313	1554681	-1	leading
1903	Streptococcus_pneumoniae_INV200	GI:301802619	1776100	-1	leading
1902	Streptococcus_pneumoniae_INV200	GI:301802618	1775781	-1	leading
83	Streptococcus_pneumoniae_70585	GI:225720098	1960065	-1	leading
1580	Streptococcus_pneumoniae_70585	GI:225720099	463816	1	leading
228	Streptococcus_pneumoniae_INV200	GI:301802613	1769987	-1	leading
410	Streptococcus_pneumoniae_70585	GI:225720097	1184420	-1	leading
756	Streptococcus_pneumoniae_70585	GI:225720094	907898	1	leading
1895	Streptococcus_pneumoniae_INV200	GI:301802610	1766590	-1	leading
1880	Streptococcus_pneumoniae_70585	GI:225720092	1766318	1	lagging
982	Streptococcus_pneumoniae_70585	GI:225720093	1938934	-1	leading
1084	Streptococcus_pneumoniae_70585	GI:225720090	553324	1	leading
775	Streptococcus_pneumoniae_70585	GI:225720091	1582720	-1	leading
1054	Streptococcus_pneumoniae_TIGR4;_ATCC_BAA-334	GI:14971891	398955	1	leading
1055	Streptococcus_pneumoniae_TIGR4;_ATCC_BAA-334	GI:14971890	398001	1	leading
1052	Streptococcus_pneumoniae_TIGR4;_ATCC_BAA-334	GI:14971893	400946	1	leading
1053	Streptococcus_pneumoniae_TIGR4;_ATCC_BAA-334	GI:14971892	399708	1	leading
1050	Streptococcus_pneumoniae_TIGR4;_ATCC_BAA-334	GI:14971895	401862	1	leading
1051	Streptococcus_pneumoniae_TIGR4;_ATCC_BAA-334	GI:14971894	401428	1	leading
1048	Streptococcus_pneumoniae_TIGR4;_ATCC_BAA-334	GI:14971897	404129	1	leading
784	Streptococcus_suis_05HAS68	GI:821177718	771325	1	leading
119	Streptococcus_suis_P1_7	GI:251819227	161153	1	leading
118	Streptococcus_suis_P1_7	GI:251819226	160820	1	leading
117	Streptococcus_suis_P1_7	GI:251819225	160132	1	leading
116	Streptococcus_suis_P1_7	GI:251819224	157656	1	leading
115	Streptococcus_suis_P1_7	GI:251819223	156816	1	leading
114	Streptococcus_suis_P1_7	GI:251819222	155912	1	leading
1419	Streptococcus_suis_P1_7	GI:251819221	154569	1	leading
112	Streptococcus_suis_P1_7	GI:251819220	153518	-1	lagging
120882	Streptococcus_pyogenes_MEW427	AWM58_04995	999070	-1	leading
1710	Streptococcus_pneumoniae_SNP034183	GI:429319382	941917	1	leading
1711	Streptococcus_pneumoniae_SNP034183	GI:429319383	942251	1	leading
1709	Streptococcus_pneumoniae_SNP034183	GI:429319380	939548	1	leading
388	Streptococcus_pneumoniae_SNP034183	GI:429319381	940555	1	leading
1713	Streptococcus_pneumoniae_SNP034183	GI:429319386	945290	1	leading
1714	Streptococcus_pneumoniae_SNP034183	GI:429319387	946178	1	leading
4749	Streptococcus_pneumoniae_SNP034183	GI:429319384	942586	1	leading
1712	Streptococcus_pneumoniae_SNP034183	GI:429319385	943091	1	leading
1715	Streptococcus_pneumoniae_SNP034183	GI:429319388	946428	1	leading
1716	Streptococcus_pneumoniae_SNP034183	GI:429319389	947244	1	leading
1056	Streptococcus_pneumoniae_TCH8431_19A	GI:298237807	647464	1	leading
1057	Streptococcus_pneumoniae_TCH8431_19A	GI:298237806	647121	1	leading
1058	Streptococcus_pneumoniae_TCH8431_19A	GI:298237805	646087	1	leading
1059	Streptococcus_pneumoniae_TCH8431_19A	GI:298237804	645653	1	leading
1060	Streptococcus_pneumoniae_TCH8431_19A	GI:298237803	644774	1	leading
2137	Streptococcus_pneumoniae_TCH8431_19A	GI:298237802	644627	-1	lagging
1061	Streptococcus_pneumoniae_TCH8431_19A	GI:298237801	643085	-1	lagging
1045	Streptococcus_pneumoniae_TCH8431_19A	GI:298237800	642711	-1	lagging
1054	Streptococcus_pneumoniae_TCH8431_19A	GI:298237809	649385	1	leading
1055	Streptococcus_pneumoniae_TCH8431_19A	GI:298237808	648431	1	leading
443	Streptococcus_suis_NSUI002	GI:920769509	938308	-1	lagging
442	Streptococcus_suis_NSUI002	GI:920769508	934645	1	leading
632	Streptococcus_suis_JS14	GI:319758203	1081782	-1	leading
1448	Streptococcus_suis_NSUI002	GI:920769501	920303	-1	lagging
3682	Streptococcus_suis_NSUI002	GI:920769500	918378	1	leading
3642	Streptococcus_suis_NSUI002	GI:920769503	924734	1	leading
437	Streptococcus_suis_NSUI002	GI:920769502	921910	-1	lagging
440	Streptococcus_suis_NSUI002	GI:920769505	926753	1	leading
439	Streptococcus_suis_NSUI002	GI:920769504	925066	1	leading
441	Streptococcus_suis_NSUI002	GI:920769507	931379	1	leading
3388	Streptococcus_suis_NSUI002	GI:920769506	927282	1	leading
549	Streptococcus_suis_BM407	GI:251817554	515016	1	leading
2347	Streptococcus_suis_BM407	GI:251817555	518156	1	leading
2754	Streptococcus_suis_BM407	GI:251817556	518951	1	leading
2756	Streptococcus_suis_BM407	GI:251817557	523847	1	leading
553	Streptococcus_suis_BM407	GI:251817550	511176	1	leading
552	Streptococcus_suis_BM407	GI:251817551	511437	1	leading
551	Streptococcus_suis_BM407	GI:251817552	512353	1	leading
550	Streptococcus_suis_BM407	GI:251817553	512684	1	leading
425	Streptococcus_pyogenes_7F7	GI:698178348	1247548	-1	leading
2758	Streptococcus_suis_BM407	GI:251817558	524022	1	leading
1376	Streptococcus_suis_BM407	GI:251817559	524623	1	leading
5028	Streptococcus_pyogenes_7F7	GI:698178347	1246778	-1	leading
5309	Streptococcus_pyogenes_Manfredo	GI:134272108	1034117	-1	leading
5157	Streptococcus_pyogenes_Manfredo	GI:134272109	1034752	-1	leading
5085	Streptococcus_pyogenes_SSI-1	GI:28811909	1758403	-1	leading
3258	Streptococcus_pyogenes_SSI-1	GI:28811908	1757320	1	lagging
5027	Streptococcus_pyogenes_7F7	GI:698178346	1244116	-1	leading
863	Streptococcus_pyogenes_Manfredo	GI:134272102	1028178	-1	leading
659	Streptococcus_pyogenes_Manfredo	GI:134272103	1029417	-1	leading
860	Streptococcus_pyogenes_Manfredo	GI:134272100	1025230	1	lagging
862	Streptococcus_pyogenes_Manfredo	GI:134272101	1026941	-1	leading
3395	Streptococcus_pyogenes_SSI-1	GI:28811901	1752418	-1	leading
529	Streptococcus_pyogenes_STAB901	GI:666905405	862839	1	leading
5080	Streptococcus_pyogenes_SSI-1	GI:28811903	1754485	-1	leading
2464	Streptococcus_pyogenes_SSI-1	GI:28811902	1753467	-1	leading
3745	Streptococcus_suis_YB51	GI:546344606	970078	-1	lagging
1448	Streptococcus_pyogenes_7F7	GI:698178344	1241715	-1	leading
3400	Streptococcus_suis_YB51	GI:546344607	970776	1	leading
335	Streptococcus_pyogenes_7F7	GI:698178343	1240829	-1	leading
471	Streptococcus_suis_YB51	GI:546344604	968405	1	leading
532	Streptococcus_pyogenes_STAB901	GI:666905402	859690	1	leading
471	Streptococcus_suis_ZY05719	GI:818439985	786719	1	leading
5279	Streptococcus_pyogenes_7F7	GI:698178341	1239351	-1	leading
469	Streptococcus_suis_YB51	GI:546344602	966451	1	leading
1022	Streptococcus_pyogenes_7F7	GI:698178340	1235520	-1	leading
1245	Streptococcus_pneumoniae_SNP994039	GI:429320553	214857	1	leading
466	Streptococcus_suis_ZY05719	GI:818439980	781880	1	leading
1297	Streptococcus_pneumoniae_SNP994039	GI:429320551	210980	1	leading
3411	Streptococcus_pyogenes_HKU360	GI:703571507	922302	1	leading
3410	Streptococcus_pyogenes_HKU360	GI:703571506	921644	1	leading
3369	Streptococcus_pyogenes_HKU360	GI:703571505	920547	1	leading
4960	Streptococcus_pyogenes_HKU360	GI:703571504	919966	1	leading
4957	Streptococcus_pyogenes_HKU360	GI:703571503	919069	-1	lagging
567	Streptococcus_pyogenes_HKU360	GI:703571502	916865	1	leading
568	Streptococcus_pyogenes_HKU360	GI:703571501	915922	1	leading
573	Streptococcus_pyogenes_HKU360	GI:703571500	915066	1	leading
4976	Streptococcus_pyogenes_HKU360	GI:703571509	924704	1	leading
511	Streptococcus_pyogenes_HKU360	GI:703571508	923181	1	leading
472	Streptococcus_suis_YB51	GI:546344608	975715	-1	lagging
49	Streptococcus_pneumoniae_SNP994039	GI:429320559	218186	1	leading
688	Streptococcus_suis_NSUI060	GI:1000815715	1233242	1	lagging
687	Streptococcus_suis_NSUI060	GI:1000815714	1231702	-1	leading
690	Streptococcus_suis_NSUI060	GI:1000815717	1236549	-1	leading
689	Streptococcus_suis_NSUI060	GI:1000815716	1234811	-1	leading
686	Streptococcus_suis_NSUI060	GI:1000815711	1228649	-1	leading
685	Streptococcus_suis_NSUI060	GI:1000815710	1225113	-1	leading
3452	Streptococcus_suis_NSUI060	GI:1000815713	1230650	-1	leading
3979	Streptococcus_suis_NSUI060	GI:1000815712	1229524	1	lagging
110	Streptococcus_pneumoniae_Hungary19A-6	GI:168995426	211673	1	leading
3453	Streptococcus_suis_NSUI060	GI:1000815719	1238152	-1	leading
1477	Streptococcus_suis_NSUI060	GI:1000815718	1236968	-1	leading
3429	Streptococcus_suis_05ZYH33	GI:145689474	986003	1	lagging
584	Streptococcus_suis_05ZYH33	GI:145689475	987127	1	lagging
1378	Streptococcus_suis_05ZYH33	GI:145689476	988633	1	lagging
585	Streptococcus_suis_05ZYH33	GI:145689477	990611	-1	leading
580	Streptococcus_suis_05ZYH33	GI:145689470	981849	-1	leading
581	Streptococcus_suis_05ZYH33	GI:145689471	982792	-1	leading
582	Streptococcus_suis_05ZYH33	GI:145689472	983788	1	lagging
583	Streptococcus_suis_05ZYH33	GI:145689473	984863	1	lagging
586	Streptococcus_suis_05ZYH33	GI:145689478	991583	-1	leading
186469	Streptococcus_suis_05ZYH33	GI:145689479	992335	-1	leading
211	Streptococcus_pneumoniae_NCTC7465	GI:777229659	888196	-1	lagging
20	Streptococcus_pyogenes_7F7	GI:698177264	35650	1	leading
5342	Streptococcus_pyogenes_MGAS2096	GI:94546109	1059867	-1	leading
1218	Streptococcus_pyogenes_5448	GI:828455389	157721	1	leading
1219	Streptococcus_pyogenes_5448	GI:828455388	157054	1	leading
1220	Streptococcus_pyogenes_5448	GI:828455387	156478	1	leading
1221	Streptococcus_pyogenes_5448	GI:828455386	156077	1	leading
1222	Streptococcus_pyogenes_5448	GI:828455385	154573	1	leading
1230	Streptococcus_pyogenes_5448	GI:828455384	151765	1	leading
903	Streptococcus_pyogenes_5448	GI:828455383	150415	1	leading
5609	Streptococcus_pyogenes_5448	GI:828455382	149638	1	leading
4777	Streptococcus_pyogenes_5448	GI:828455381	148646	-1	lagging
4776	Streptococcus_pyogenes_5448	GI:828455380	148029	1	leading
3308	Streptococcus_suis_ZY05719	GI:818439571	306942	1	leading
222	Streptococcus_pneumoniae_TIGR4;_ATCC_BAA-334	GI:14973239	1646901	-1	leading
223	Streptococcus_pneumoniae_TIGR4;_ATCC_BAA-334	GI:14973238	1645794	-1	leading
662	Streptococcus_pyogenes_MGAS10750	GI:94547576	643854	1	leading
660	Streptococcus_pyogenes_MGAS10750	GI:94547577	645170	1	leading
242	Streptococcus_pneumoniae_TIGR4;_ATCC_BAA-334	GI:14973235	1643240	-1	leading
2405	Streptococcus_pyogenes_MGAS10750	GI:94547575	643347	1	leading
665	Streptococcus_pyogenes_MGAS10750	GI:94547572	641286	1	leading
664	Streptococcus_pyogenes_MGAS10750	GI:94547573	642561	1	leading
666	Streptococcus_pyogenes_MGAS10750	GI:94547570	640282	1	leading
246	Streptococcus_pneumoniae_TIGR4;_ATCC_BAA-334	GI:14973230	1638735	-1	leading
988	Streptococcus_pyogenes_Alab49	GI:350276580	314885	1	leading
1395	Streptococcus_pyogenes_Alab49	GI:350276581	315604	1	leading
987	Streptococcus_pyogenes_Alab49	GI:350276582	316045	1	leading
986	Streptococcus_pyogenes_Alab49	GI:350276583	316904	1	leading
985	Streptococcus_pyogenes_Alab49	GI:350276584	317469	1	leading
2526	Streptococcus_pyogenes_Alab49	GI:350276585	318415	1	leading
964	Streptococcus_pyogenes_Alab49	GI:350276586	319374	1	leading
963	Streptococcus_pyogenes_Alab49	GI:350276587	320061	1	leading
962	Streptococcus_pyogenes_Alab49	GI:350276588	321473	1	leading
961	Streptococcus_pyogenes_Alab49	GI:350276589	322395	1	leading
4816	Streptococcus_pyogenes_AP53	GI:1019980658	423119	-1	lagging
1669	Streptococcus_pyogenes_AP53	GI:1019980655	420766	-1	lagging
1670	Streptococcus_pyogenes_AP53	GI:1019980654	419840	-1	lagging
1501	Streptococcus_suis_ZY05719	GI:818439576	311365	1	leading
4108	Streptococcus_pyogenes_MGAS5005	GI:71853805	1171787	-1	leading
4390	Streptococcus_pyogenes_MGAS5005	GI:71853804	1171253	-1	leading
3746	Streptococcus_pyogenes_MGAS5005	GI:71853807	1172313	-1	leading
5002	Streptococcus_pyogenes_MGAS5005	GI:71853806	1172126	-1	leading
5307	Streptococcus_pyogenes_MGAS5005	GI:71853801	1170687	-1	leading
2844	Streptococcus_pyogenes_MGAS5005	GI:71853800	1170302	-1	leading
5156	Streptococcus_pyogenes_MGAS5005	GI:71853803	1171039	-1	leading
4495	Streptococcus_pyogenes_MGAS5005	GI:71853802	1170902	-1	leading
5435	Streptococcus_pyogenes_MGAS5005	GI:71853809	1173054	1	lagging
3791	Streptococcus_pyogenes_MGAS5005	GI:71853808	1172702	-1	leading
4693	Streptococcus_pyogenes_MGAS9429	GI:94542589	1408471	-1	leading
5558	Streptococcus_pyogenes_AP1	GI:818417379	821881	-1	lagging
4561	Streptococcus_pyogenes_AP1	GI:818417378	821571	1	leading
1434	Streptococcus_pyogenes_M1_476	GI:520190428	515195	-1	lagging
5446	Streptococcus_pyogenes_AP1	GI:818417375	820260	-1	lagging
603	Streptococcus_pyogenes_AP1	GI:818417374	818891	-1	lagging
5444	Streptococcus_pyogenes_AP1	GI:818417377	821111	-1	lagging
5445	Streptococcus_pyogenes_AP1	GI:818417376	820913	1	leading
4989	Streptococcus_pyogenes_AP1	GI:818417371	815770	-1	lagging
828	Streptococcus_pyogenes_AP1	GI:818417370	813249	1	leading
5565	Streptococcus_pyogenes_AP1	GI:818417373	817962	-1	lagging
879	Streptococcus_pyogenes_AP1	GI:818417372	816753	-1	lagging
3540	Streptococcus_pyogenes_ATCC_19615	GI:674295886	53015	-1	leading
5097	Streptococcus_pyogenes_H293	GI:634721379	1626308	1	lagging
2481	Streptococcus_pyogenes_H293	GI:634721378	1624954	1	lagging
5095	Streptococcus_pyogenes_H293	GI:634721375	1621799	1	lagging
5094	Streptococcus_pyogenes_H293	GI:634721374	1620889	1	lagging
5096	Streptococcus_pyogenes_H293	GI:634721377	1624138	1	lagging
2475	Streptococcus_pyogenes_H293	GI:634721376	1622443	1	lagging
2471	Streptococcus_pyogenes_H293	GI:634721371	1615623	1	lagging
5091	Streptococcus_pyogenes_H293	GI:634721370	1615042	1	lagging
5093	Streptococcus_pyogenes_H293	GI:634721373	1618770	1	lagging
5092	Streptococcus_pyogenes_H293	GI:634721372	1617213	-1	leading
315	Streptococcus_pyogenes_M1_476	GI:520190421	503783	-1	lagging
120	Streptococcus_suis_ST1	GI:353739613	182918	1	leading
384	Streptococcus_pyogenes_M1_476	GI:520190423	505875	-1	lagging
3332	Streptococcus_pyogenes_M1_476	GI:520190422	504956	1	leading
317	Streptococcus_pyogenes_M1_476	GI:520190425	508290	1	leading
980	Streptococcus_suis_SC84	GI:251816661	1603074	-1	leading
2409	Streptococcus_pyogenes_MGAS9429	GI:94542584	1405199	-1	leading
979	Streptococcus_suis_SC84	GI:251816660	1601835	-1	leading
318	Streptococcus_pyogenes_M1_476	GI:520190427	512850	1	leading
316	Streptococcus_pyogenes_M1_476	GI:520190426	511243	1	leading
1883	Streptococcus_pneumoniae_NCTC7465	GI:777229649	879192	1	leading
1033	Streptococcus_pyogenes_NGAS327	GI:827379692	1427305	-1	leading
1034	Streptococcus_pyogenes_NGAS327	GI:827379693	1427998	-1	leading
842	Streptococcus_pyogenes_NGAS327	GI:827379690	1424433	-1	leading
1355	Streptococcus_pyogenes_NGAS327	GI:827379691	1425881	1	lagging
228	Streptococcus_pyogenes_NGAS327	GI:827379696	1431529	-1	leading
223	Streptococcus_pyogenes_NGAS327	GI:827379697	1432728	-1	leading
1036	Streptococcus_pyogenes_NGAS327	GI:827379694	1429312	-1	leading
1225	Streptococcus_pyogenes_NGAS327	GI:827379695	1430484	-1	leading
222	Streptococcus_pyogenes_NGAS327	GI:827379698	1434088	-1	leading
221	Streptococcus_pyogenes_NGAS327	GI:827379699	1434879	-1	leading
4241	Streptococcus_suis_SC84	GI:251816669	1609332	-1	leading
2490	Streptococcus_pneumoniae_A45	GI:404277691	938528	1	leading
24541	Streptococcus_pneumoniae_OXC141	SPNOXC11780	1202359	-1	leading
5287	Streptococcus_pyogenes_M23ND	GI:686515767	1520539	-1	leading
397	Streptococcus_pyogenes_M23ND	GI:686515766	1520061	-1	leading
398	Streptococcus_pyogenes_M23ND	GI:686515765	1519193	-1	leading
3442	Streptococcus_pyogenes_M23ND	GI:686515764	1518774	-1	leading
214	Streptococcus_pyogenes_M23ND	GI:686515763	1518098	1	lagging
401	Streptococcus_pyogenes_M23ND	GI:686515762	1517444	-1	leading
402	Streptococcus_pyogenes_M23ND	GI:686515761	1516543	1	lagging
335	Streptococcus_pyogenes_MTB314	GI:760877062	1294870	-1	leading
336	Streptococcus_pyogenes_MTB314	GI:760877061	1293627	-1	leading
396	Streptococcus_pyogenes_M23ND	GI:686515769	1521047	-1	leading
4795	Streptococcus_pyogenes_M23ND	GI:686515768	1520789	-1	leading
5279	Streptococcus_pyogenes_MTB314	GI:760877060	1293467	-1	leading
1259	Streptococcus_suis_T15	GI:556050619	2187996	-1	leading
5028	Streptococcus_pyogenes_MTB314	GI:760877067	1300819	-1	leading
1223	Streptococcus_suis_T15	GI:556050618	2185792	1	lagging
4947	Streptococcus_pyogenes_JRS4	GI:803435354	1005973	-1	leading
1215	Streptococcus_pyogenes_MTB314	GI:760877066	1298616	-1	leading
5027	Streptococcus_pyogenes_MTB314	GI:760877065	1298157	-1	leading
437	Streptococcus_pyogenes_MTB314	GI:760877064	1297389	-1	leading
1256	Streptococcus_suis_T15	GI:556050615	2183088	1	lagging
1255	Streptococcus_suis_T15	GI:556050614	2181797	1	lagging
3345	Streptococcus_suis_JS14	GI:319757694	562920	1	leading
344	Streptococcus_suis_JS14	GI:319757695	563904	1	leading
4198	Streptococcus_suis_JS14	GI:319757696	564957	1	leading
3673	Streptococcus_suis_JS14	GI:319757697	565577	1	leading
2931	Streptococcus_suis_JS14	GI:319757690	559122	1	leading
2932	Streptococcus_suis_JS14	GI:319757691	559571	1	leading
1149	Streptococcus_pyogenes_NGAS596	GI:827377378	714453	1	leading
1307	Streptococcus_pyogenes_NGAS596	GI:827377379	715236	-1	lagging
792	Streptococcus_pyogenes_H293	GI:634720026	177089	1	leading
791	Streptococcus_pyogenes_H293	GI:634720027	179909	1	leading
605	Streptococcus_pyogenes_NGAS596	GI:827377374	710272	1	leading
688	Streptococcus_pyogenes_NGAS596	GI:827377375	710778	-1	lagging
357	Streptococcus_pyogenes_NGAS596	GI:827377372	706363	1	leading
358	Streptococcus_pyogenes_NGAS596	GI:827377373	707863	1	leading
354	Streptococcus_pyogenes_NGAS596	GI:827377370	704388	1	leading
355	Streptococcus_pyogenes_NGAS596	GI:827377371	705664	1	leading
1064	Streptococcus_pyogenes_MGAS10270	GI:94544619	1545076	-1	leading
1063	Streptococcus_pyogenes_MGAS10270	GI:94544618	1544604	-1	leading
165857	Streptococcus_pneumoniae_SNP034183	SPN034183_05610	555599	1	leading
199	Streptococcus_pyogenes_MGAS10394	GI:50904035	1614355	-1	leading
3366	Streptococcus_suis_P1_7	GI:251819621	639910	1	leading
4923	Streptococcus_pyogenes_MGAS315	GI:21905046	1316234	-1	leading
780	Streptococcus_pneumoniae_NCTC7465	GI:777230781	2020707	1	lagging
5039	Streptococcus_pyogenes_MGAS10270	GI:94544613	1535652	-1	leading
4892	Streptococcus_pyogenes_MGAS315	GI:21904317	648881	1	leading
386	Streptococcus_pyogenes_MGAS10270	GI:94544612	1534628	-1	leading
5041	Streptococcus_pyogenes_MGAS10270	GI:94544615	1537592	-1	leading
5040	Streptococcus_pyogenes_MGAS10270	GI:94544614	1536520	-1	leading
814	Streptococcus_suis_98HAH33	GI:145692078	1359812	-1	leading
3991	Streptococcus_suis_98HAH33	GI:145692079	1360833	-1	leading
198	Streptococcus_pneumoniae_NCTC7465	GI:777230786	2025389	-1	leading
3498	Streptococcus_suis_98HAH33	GI:145692072	1352813	-1	leading
3499	Streptococcus_suis_98HAH33	GI:145692073	1354792	-1	leading
3496	Streptococcus_suis_98HAH33	GI:145692070	1350310	-1	leading
3497	Streptococcus_suis_98HAH33	GI:145692071	1351074	-1	leading
812	Streptococcus_suis_98HAH33	GI:145692076	1358055	-1	leading
813	Streptococcus_suis_98HAH33	GI:145692077	1358977	-1	leading
3500	Streptococcus_suis_98HAH33	GI:145692074	1355200	1	lagging
3501	Streptococcus_suis_98HAH33	GI:145692075	1355706	1	lagging
5051	Streptococcus_pyogenes_MGAS10394	GI:50904037	1616154	-1	leading
945	Streptococcus_pyogenes_STAB901	GI:666905030	372356	1	leading
180417	Streptococcus_pneumoniae_INV104	INV104_12640	1378836	-1	leading
879	Streptococcus_pyogenes_D471	GI:823687037	1489179	1	lagging
5389	Streptococcus_pyogenes_D471	GI:823687036	1488452	1	lagging
2799	Streptococcus_pyogenes_D471	GI:823687035	1488058	1	lagging
2218	Streptococcus_pyogenes_D471	GI:823687034	1487694	1	lagging
2867	Streptococcus_pyogenes_D471	GI:823687033	1486862	-1	leading
4972	Streptococcus_pyogenes_NGAS322	GI:917642514	915589	1	leading
5166	Streptococcus_pyogenes_D471	GI:823687031	1486266	-1	leading
5388	Streptococcus_pyogenes_D471	GI:823687030	1485871	-1	leading
1075	Streptococcus_pyogenes_D471	GI:823687039	1491596	1	lagging
1074	Streptococcus_pyogenes_D471	GI:823687038	1490520	1	lagging
1862	Streptococcus_pyogenes_1E1	GI:703560073	1612105	1	lagging
1635	Streptococcus_pyogenes_1E1	GI:703560072	1610315	1	lagging
1241	Streptococcus_pyogenes_1E1	GI:703560071	1609644	-1	leading
3624	Streptococcus_pyogenes_1E1	GI:703560070	1609298	-1	leading
277	Streptococcus_pyogenes_1E1	GI:703560077	1616767	-1	leading
278	Streptococcus_pyogenes_1E1	GI:703560076	1615580	-1	leading
5478	Streptococcus_pyogenes_1E1	GI:703560075	1614064	1	lagging
1242	Streptococcus_pyogenes_1E1	GI:703560074	1612704	1	lagging
4264	Streptococcus_pyogenes_1E1	GI:703560079	1618677	1	lagging
106122	Streptococcus_pyogenes_1E1	GI:703560078	1618259	-1	leading
4975	Streptococcus_pyogenes_NGAS322	GI:917642517	918300	1	leading
725	Streptococcus_suis_SC070731	GI:459386927	1230998	-1	leading
724	Streptococcus_suis_SC070731	GI:459386926	1229828	-1	leading
723	Streptococcus_suis_SC070731	GI:459386925	1228717	-1	leading
722	Streptococcus_suis_SC070731	GI:459386924	1228369	-1	leading
721	Streptococcus_suis_SC070731	GI:459386923	1226961	-1	leading
719	Streptococcus_suis_SC070731	GI:459386922	1225937	-1	leading
3466	Streptococcus_suis_SC070731	GI:459386921	1224263	-1	leading
3465	Streptococcus_suis_SC070731	GI:459386920	1223265	-1	leading
3467	Streptococcus_suis_SC070731	GI:459386929	1232948	1	lagging
726	Streptococcus_suis_SC070731	GI:459386928	1231669	-1	leading
1676	Streptococcus_pneumoniae_Taiwan19F-14	GI:225726562	1252174	-1	leading
816	Streptococcus_suis_JS14	GI:319758511	1402330	-1	leading
439	Streptococcus_suis_A7	GI:354985131	734805	1	leading
3642	Streptococcus_suis_A7	GI:354985130	734473	1	leading
3388	Streptococcus_suis_A7	GI:354985133	737020	1	leading
440	Streptococcus_suis_A7	GI:354985132	736492	1	leading
442	Streptococcus_suis_A7	GI:354985135	744347	1	leading
441	Streptococcus_suis_A7	GI:354985134	741081	1	leading
444	Streptococcus_suis_A7	GI:354985137	748906	1	leading
443	Streptococcus_suis_A7	GI:354985136	748119	-1	lagging
759	Streptococcus_suis_P1_7	GI:251820124	1183571	-1	leading
760	Streptococcus_suis_P1_7	GI:251820125	1184301	-1	leading
761	Streptococcus_suis_P1_7	GI:251820126	1184881	1	lagging
3490	Streptococcus_suis_P1_7	GI:251820127	1185617	-1	leading
756	Streptococcus_suis_P1_7	GI:251820120	1179686	-1	leading
757	Streptococcus_suis_P1_7	GI:251820121	1180587	-1	leading
758	Streptococcus_suis_P1_7	GI:251820122	1182377	-1	leading
3489	Streptococcus_suis_P1_7	GI:251820123	1183174	-1	leading
3609	Streptococcus_suis_ST1	GI:353741254	1868777	-1	leading
5277	Streptococcus_pyogenes_JRS4	GI:803435359	1011158	-1	leading
51	Streptococcus_pyogenes_Manfredo	GI:134271176	67146	1	leading
399	Streptococcus_suis_P1_7	GI:251819629	647374	1	leading
1852	Streptococcus_pyogenes_MGAS5005	GI:71853571	961627	-1	leading
74	Streptococcus_pyogenes_SF370	GI:13621398	87659	1	leading
75	Streptococcus_pyogenes_SF370	GI:13621399	88371	1	leading
8414	Streptococcus_pneumoniae_SNP034156	SPN034156_08970	916215	-1	leading
68	Streptococcus_pyogenes_SF370	GI:13621390	75932	1	leading
2511	Streptococcus_pyogenes_SF370	GI:13621391	76176	1	leading
69	Streptococcus_pyogenes_SF370	GI:13621392	76310	1	leading
70	Streptococcus_pyogenes_SF370	GI:13621393	76693	1	leading
71	Streptococcus_pyogenes_SF370	GI:13621394	77122	1	leading
4760	Streptococcus_pyogenes_SF370	GI:13621396	85706	1	leading
73	Streptococcus_pyogenes_SF370	GI:13621397	87212	1	leading
1743	Streptococcus_pneumoniae_NCTC7465	GI:777230191	1412800	1	leading
3453	Streptococcus_suis_NSUI002	GI:920769904	1364393	-1	leading
1741	Streptococcus_pneumoniae_NCTC7465	GI:777230193	1414549	1	leading
4754	Streptococcus_pyogenes_HKU_QMH11M0907901	GI:387934647	1859514	1	lagging
4753	Streptococcus_pyogenes_HKU_QMH11M0907901	GI:387934646	1858765	1	lagging
5109	Streptococcus_pyogenes_HKU_QMH11M0907901	GI:387934645	1857755	1	lagging
1742	Streptococcus_pneumoniae_NCTC7465	GI:777230192	1413659	1	leading
1402	Streptococcus_pyogenes_HKU_QMH11M0907901	GI:387934643	1856761	1	lagging
166	Streptococcus_pyogenes_HKU_QMH11M0907901	GI:387934642	1856319	1	lagging
167	Streptococcus_pyogenes_HKU_QMH11M0907901	GI:387934641	1856121	1	lagging
168	Streptococcus_pyogenes_HKU_QMH11M0907901	GI:387934640	1854621	-1	leading
49	Streptococcus_pyogenes_Manfredo	GI:134271174	66209	1	leading
314	Streptococcus_pyogenes_HKU_QMH11M0907901	GI:387934649	1861231	1	lagging
688	Streptococcus_suis_NSUI002	GI:920769900	1359483	1	lagging
367	Streptococcus_suis_TL13	GI:498538333	1191500	-1	leading
1739	Streptococcus_pneumoniae_NCTC7465	GI:777230197	1420457	1	leading
690	Streptococcus_suis_NSUI002	GI:920769902	1362790	-1	leading
184787	Streptococcus_pneumoniae_NCTC7465	GI:777230199	1421585	1	leading
1073	Streptococcus_pneumoniae_TCH8431_19A	GI:298237600	453129	1	leading
1454	Streptococcus_pneumoniae_TCH8431_19A	GI:298237589	445792	1	leading
694	Streptococcus_suis_NSUI002	GI:920769909	1372499	-1	leading
693	Streptococcus_suis_NSUI002	GI:920769908	1371104	1	lagging
740	Streptococcus_pneumoniae_D39	GI:116076607	1424440	-1	leading
708	Streptococcus_pneumoniae_D39	GI:116076606	1918346	-1	leading
462	Streptococcus_pneumoniae_D39	GI:116076605	694012	1	leading
752	Streptococcus_pneumoniae_D39	GI:116076604	853279	1	leading
1059	Streptococcus_pneumoniae_D39	GI:116076603	384168	1	leading
2311	Streptococcus_pneumoniae_D39	GI:116076602	1184992	-1	leading
1488	Streptococcus_pyogenes_A20	GI:409693692	1404199	-1	leading
128	Streptococcus_pneumoniae_D39	GI:116076600	800904	-1	lagging
2101	Streptococcus_pyogenes_A20	GI:409693698	1409632	-1	leading
2975	Streptococcus_pyogenes_A20	GI:409693699	1410174	-1	leading
2321	Streptococcus_pneumoniae_D39	GI:116076609	325842	1	leading
1216	Streptococcus_pneumoniae_D39	GI:116076608	1825572	-1	leading
297	Streptococcus_pneumoniae_ATCC_700669	GI:220674073	729088	1	leading
298	Streptococcus_pneumoniae_ATCC_700669	GI:220674074	729955	1	leading
1628	Streptococcus_pneumoniae_SNP034156	GI:429317527	1697048	1	leading
472	Streptococcus_pneumoniae_ATCC_700669	GI:220674076	731805	1	leading
832	Streptococcus_pneumoniae_ATCC_700669	GI:220674077	732942	1	leading
1679	Streptococcus_pneumoniae_NT_110_58	GI:745813179	1438818	-1	leading
1969	Streptococcus_pneumoniae_NT_110_58	GI:745813178	1438098	-1	leading
1680	Streptococcus_pneumoniae_NT_110_58	GI:745813171	1432219	1	lagging
2789	Streptococcus_pneumoniae_NT_110_58	GI:745813170	1431806	-1	leading
929	Streptococcus_pneumoniae_NT_110_58	GI:745813173	1433095	-1	leading
1392	Streptococcus_pneumoniae_NT_110_58	GI:745813172	1432764	-1	leading
677	Streptococcus_pneumoniae_NT_110_58	GI:745813175	1436120	1	lagging
1393	Streptococcus_pneumoniae_NT_110_58	GI:745813174	1433531	-1	leading
679	Streptococcus_pneumoniae_NT_110_58	GI:745813177	1437154	1	lagging
678	Streptococcus_pneumoniae_NT_110_58	GI:745813176	1436252	1	lagging
332	Streptococcus_pyogenes_MGAS5005	GI:71853577	969275	-1	leading
2437	Streptococcus_suis_ZY05719	GI:818441217	100845	-1	lagging
596	Streptococcus_pyogenes_MEW427	GI:982533940	1567913	-1	leading
153	Streptococcus_pyogenes_MGAS15252	GI:378928113	957896	1	lagging
574	Streptococcus_pneumoniae_SNP034156	GI:429316132	138052	1	lagging
573	Streptococcus_pneumoniae_SNP034156	GI:429316133	138890	1	lagging
1728	Streptococcus_pneumoniae_SNP034156	GI:429316130	130357	1	lagging
589	Streptococcus_pneumoniae_SNP034156	GI:429316131	131744	1	lagging
1079	Streptococcus_pneumoniae_SNP034156	GI:429316136	142954	-1	leading
1080	Streptococcus_pneumoniae_SNP034156	GI:429316137	144007	-1	leading
471	Streptococcus_pneumoniae_SNP034156	GI:429316134	139685	1	lagging
507	Streptococcus_pneumoniae_SNP034156	GI:429316135	141819	1	lagging
1081	Streptococcus_pneumoniae_SNP034156	GI:429316138	145756	-1	leading
1082	Streptococcus_pneumoniae_SNP034156	GI:429316139	147018	-1	leading
33	Streptococcus_pneumoniae_SNP034156	GI:429317661	1834737	1	leading
872	Streptococcus_pneumoniae_SNP034156	GI:429317660	1834098	1	leading
870	Streptococcus_pneumoniae_SNP034156	GI:429317663	1837343	1	leading
871	Streptococcus_pneumoniae_SNP034156	GI:429317662	1835315	1	leading
294	Streptococcus_pneumoniae_SNP034156	GI:429317665	1840848	-1	lagging
293	Streptococcus_pneumoniae_SNP034156	GI:429317664	1840384	-1	lagging
298	Streptococcus_pneumoniae_SNP034156	GI:429317667	1846898	1	leading
295	Streptococcus_pneumoniae_SNP034156	GI:429317666	1842441	-1	lagging
832	Streptococcus_pneumoniae_SNP034156	GI:429317669	1849072	1	leading
472	Streptococcus_pneumoniae_SNP034156	GI:429317668	1847918	1	leading
2936	Streptococcus_pneumoniae_CGSP14	GI:182629392	1059802	1	leading
1423	Streptococcus_pneumoniae_CGSP14	GI:182629393	1063088	1	leading
594	Streptococcus_pneumoniae_CGSP14	GI:182629390	1057305	1	leading
649	Streptococcus_pneumoniae_CGSP14	GI:182629391	1058516	1	leading
944	Streptococcus_pneumoniae_CGSP14	GI:182629396	1064617	1	leading
958	Streptococcus_pneumoniae_CGSP14	GI:182629397	1065377	1	leading
2791	Streptococcus_pneumoniae_CGSP14	GI:182629394	1064115	1	leading
1732	Streptococcus_pneumoniae_CGSP14	GI:182629395	1064207	1	leading
957	Streptococcus_pneumoniae_CGSP14	GI:182629398	1066701	1	leading
956	Streptococcus_pneumoniae_CGSP14	GI:182629399	1066910	1	leading
5117	Streptococcus_pyogenes_MTB313	GI:760874090	176072	1	leading
38	Streptococcus_pyogenes_NGAS327	GI:827379865	1633797	-1	leading
39	Streptococcus_pyogenes_NGAS327	GI:827379864	1633227	-1	leading
37	Streptococcus_pyogenes_NGAS327	GI:827379867	1635626	-1	leading
5101	Streptococcus_pyogenes_NGAS327	GI:827379866	1634395	-1	leading
42	Streptococcus_pyogenes_NGAS327	GI:827379861	1629973	-1	leading
43	Streptococcus_pyogenes_NGAS327	GI:827379860	1629589	-1	leading
40	Streptococcus_pyogenes_NGAS327	GI:827379863	1631887	-1	leading
41	Streptococcus_pyogenes_NGAS327	GI:827379862	1630662	-1	leading
5293	Streptococcus_pyogenes_NGAS327	GI:827379869	1640279	-1	leading
1249	Streptococcus_pyogenes_NGAS327	GI:827379868	1637737	-1	leading
227	Streptococcus_suis_D12	GI:353737698	387904	1	leading
3319	Streptococcus_suis_D12	GI:353737699	390144	-1	lagging
4822	Streptococcus_pyogenes_STAB902	GI:666902789	1470013	-1	leading
1309	Streptococcus_suis_D12	GI:353737692	378969	1	leading
225	Streptococcus_suis_D12	GI:353737693	379896	1	leading
1433	Streptococcus_suis_D12	GI:353737690	376541	1	leading
1434	Streptococcus_suis_D12	GI:353737691	377767	1	leading
3318	Streptococcus_suis_D12	GI:353737696	386172	-1	lagging
226	Streptococcus_suis_D12	GI:353737697	387079	1	leading
1253	Streptococcus_suis_D12	GI:353737694	382177	1	leading
828	Streptococcus_suis_D12	GI:353737695	383678	1	leading
370	Streptococcus_pyogenes_D471	GI:823686140	517748	1	leading
4870	Streptococcus_pyogenes_D471	GI:823686141	518792	1	leading
76	Streptococcus_pyogenes_D471	GI:823686142	520341	1	leading
3325	Streptococcus_pyogenes_D471	GI:823686143	522039	1	leading
127	Streptococcus_pyogenes_D471	GI:823686144	522781	1	leading
880	Streptococcus_pyogenes_D471	GI:823686145	524077	-1	lagging
882	Streptococcus_pyogenes_D471	GI:823686146	524452	-1	lagging
883	Streptococcus_pyogenes_D471	GI:823686147	525787	1	leading
885	Streptococcus_pyogenes_D471	GI:823686148	526412	1	leading
3529	Streptococcus_pyogenes_D471	GI:823686149	526689	1	leading
2353	Streptococcus_suis_GZ1	GI:292558023	608939	1	leading
3342	Streptococcus_suis_GZ1	GI:292558022	607766	1	leading
343	Streptococcus_suis_GZ1	GI:292558021	606352	1	leading
342	Streptococcus_suis_GZ1	GI:292558020	605596	1	leading
344	Streptococcus_suis_GZ1	GI:292558027	614252	1	leading
3345	Streptococcus_suis_GZ1	GI:292558026	613261	1	leading
3344	Streptococcus_suis_GZ1	GI:292558025	611890	1	leading
3343	Streptococcus_suis_GZ1	GI:292558024	610410	1	leading
3673	Streptococcus_suis_GZ1	GI:292558029	615917	1	leading
4198	Streptococcus_suis_GZ1	GI:292558028	615275	1	leading
191999	Streptococcus_suis_GZ1	GI:292557946	519896	-1	lagging
121193	Streptococcus_pyogenes_MEW427	AWM58_06620	1333760	1	lagging
1298	Streptococcus_pyogenes_AP53	GI:1019980309	74404	1	leading
66	Streptococcus_pyogenes_AP53	GI:1019980308	73947	1	leading
65	Streptococcus_pyogenes_AP53	GI:1019980307	73550	1	leading
64	Streptococcus_pyogenes_AP53	GI:1019980306	73041	1	leading
63	Streptococcus_pyogenes_AP53	GI:1019980305	72666	1	leading
62	Streptococcus_pyogenes_AP53	GI:1019980304	72025	1	leading
61	Streptococcus_pyogenes_AP53	GI:1019980303	71424	1	leading
4183	Streptococcus_pyogenes_AP53	GI:1019980302	71088	1	leading
60	Streptococcus_pyogenes_AP53	GI:1019980301	70530	1	leading
59	Streptococcus_pyogenes_AP53	GI:1019980300	70201	1	leading
4249	Streptococcus_suis_ST3	GI:329307683	1677085	-1	leading
2366	Streptococcus_suis_ST3	GI:329307682	1674975	-1	leading
1401	Streptococcus_suis_ST3	GI:329307681	1674601	1	lagging
2332	Streptococcus_suis_ST3	GI:329307680	1673437	1	lagging
1082	Streptococcus_suis_ST3	GI:329307687	1682928	-1	leading
1081	Streptococcus_suis_ST3	GI:329307686	1681200	-1	leading
1080	Streptococcus_suis_ST3	GI:329307685	1679166	-1	leading
4250	Streptococcus_suis_ST3	GI:329307684	1678085	-1	leading
3579	Streptococcus_suis_ST3	GI:329307689	1685411	1	lagging
1083	Streptococcus_suis_ST3	GI:329307688	1684210	-1	leading
2654	Streptococcus_pneumoniae_TCH8431_19A	GI:298237584	441558	-1	lagging
62909	Streptococcus_pneumoniae_TIGR4;_ATCC_BAA-334	GI:14972670	1125901	-1	leading
4869	Streptococcus_pyogenes_STAB10015	GI:829476329	987166	1	lagging
663	Streptococcus_pyogenes_STAB10015	GI:829476328	986297	1	lagging
325	Streptococcus_pyogenes_STAB10015	GI:829476323	982673	1	lagging
326	Streptococcus_pyogenes_STAB10015	GI:829476322	979378	-1	leading
1386	Streptococcus_pyogenes_STAB10015	GI:829476321	978285	-1	leading
327	Streptococcus_pyogenes_STAB10015	GI:829476320	976720	-1	leading
4292	Streptococcus_pyogenes_STAB10015	GI:829476327	985869	-1	leading
817	Streptococcus_pyogenes_STAB10015	GI:829476326	984664	-1	leading
323	Streptococcus_pyogenes_STAB10015	GI:829476325	983752	1	lagging
324	Streptococcus_pyogenes_STAB10015	GI:829476324	983044	1	lagging
3446	Streptococcus_pyogenes_MEW123	GI:982535089	1054781	-1	leading
656	Streptococcus_pyogenes_MEW123	GI:982535088	1054284	-1	leading
470	Streptococcus_pyogenes_MEW123	GI:982535083	1049430	-1	leading
4948	Streptococcus_pyogenes_MEW123	GI:982535082	1048710	1	lagging
4949	Streptococcus_pyogenes_MEW123	GI:982535081	1047188	1	lagging
4950	Streptococcus_pyogenes_MEW123	GI:982535080	1045696	-1	leading
466	Streptococcus_pyogenes_MEW123	GI:982535087	1053247	-1	leading
467	Streptococcus_pyogenes_MEW123	GI:982535086	1052047	-1	leading
468	Streptococcus_pyogenes_MEW123	GI:982535085	1051269	-1	leading
469	Streptococcus_pyogenes_MEW123	GI:982535084	1050496	-1	leading
660	Streptococcus_suis_ST1	GI:353740179	818256	1	leading
661	Streptococcus_suis_ST1	GI:353740178	817733	1	leading
662	Streptococcus_suis_ST1	GI:353740177	816368	1	leading
3197	Streptococcus_suis_ST1	GI:353740176	812455	1	leading
3198	Streptococcus_suis_ST1	GI:353740175	811611	1	leading
3199	Streptococcus_suis_ST1	GI:353740174	810769	1	leading
3200	Streptococcus_suis_ST1	GI:353740173	809666	1	leading
3201	Streptococcus_suis_ST1	GI:353740172	808251	1	leading
2362	Streptococcus_suis_ST1	GI:353740171	807629	1	leading
3202	Streptococcus_suis_ST1	GI:353740170	806790	1	leading
564	Streptococcus_pneumoniae_P1031	GI:225725862	1064529	1	leading
4926	Streptococcus_pyogenes_MTB314	GI:760876747	978364	-1	leading
720	Streptococcus_pneumoniae_TIGR4;_ATCC_BAA-334	GI:14972672	1126936	-1	leading
5364	Streptococcus_suis_ZY05719	GI:818441219	565238	-1	lagging
5403	Streptococcus_pyogenes_5448	GI:828455637	419723	1	leading
4515	Streptococcus_pyogenes_5448	GI:828455636	418565	1	leading
4694	Streptococcus_pyogenes_5448	GI:828455635	418266	1	leading
4695	Streptococcus_pyogenes_5448	GI:828455634	417975	1	leading
1203	Streptococcus_pyogenes_MEW123	GI:982534358	208331	1	leading
1201	Streptococcus_pyogenes_MEW123	GI:982534359	208858	1	leading
3715	Streptococcus_pyogenes_5448	GI:828455631	416808	1	leading
3210	Streptococcus_pyogenes_5448	GI:828455630	416531	1	leading
1206	Streptococcus_pyogenes_MEW123	GI:982534354	203401	1	leading
1205	Streptococcus_pyogenes_MEW123	GI:982534355	203843	1	leading
1204	Streptococcus_pyogenes_MEW123	GI:982534356	205552	1	leading
3532	Streptococcus_pyogenes_MEW123	GI:982534357	207454	1	leading
2452	Streptococcus_pyogenes_MEW123	GI:982534350	198189	-1	lagging
1209	Streptococcus_pyogenes_MEW123	GI:982534351	200385	1	leading
1208	Streptococcus_pyogenes_MEW123	GI:982534352	201155	-1	lagging
4514	Streptococcus_pyogenes_5448	GI:828455638	420132	1	leading
386	Streptococcus_pyogenes_NGAS638	GI:917645203	1424495	-1	leading
5556	Streptococcus_pyogenes_MTB313	GI:760875098	1131491	1	lagging
1446	Streptococcus_pyogenes_MTB313	GI:760875099	1131881	1	lagging
2218	Streptococcus_pyogenes_MTB313	GI:760875096	1130748	1	lagging
2799	Streptococcus_pyogenes_MTB313	GI:760875097	1131099	1	lagging
1325	Streptococcus_pyogenes_MTB313	GI:760875094	1128675	-1	leading
3659	Streptococcus_suis_ZY05719	GI:818441218	208801	1	leading
5537	Streptococcus_pyogenes_MTB313	GI:760875092	1127636	1	lagging
5555	Streptococcus_pyogenes_MTB313	GI:760875093	1128377	-1	leading
3791	Streptococcus_pyogenes_MTB313	GI:760875090	1126902	-1	leading
5435	Streptococcus_pyogenes_MTB313	GI:760875091	1127279	1	lagging
365	Streptococcus_pneumoniae_NCTC7465	GI:777229948	1187268	1	leading
366	Streptococcus_pneumoniae_NCTC7465	GI:777229949	1187696	1	leading
403	Streptococcus_pneumoniae_NCTC7465	GI:777229944	1183432	1	leading
2008	Streptococcus_pneumoniae_NCTC7465	GI:777229945	1185094	1	leading
1316	Streptococcus_pneumoniae_NCTC7465	GI:777229946	1185337	1	leading
362	Streptococcus_pneumoniae_NCTC7465	GI:777229947	1186342	-1	lagging
1380	Streptococcus_pneumoniae_NCTC7465	GI:777229940	1177906	-1	lagging
816	Streptococcus_pneumoniae_NCTC7465	GI:777229941	1179394	1	leading
758	Streptococcus_pneumoniae_NCTC7465	GI:777229942	1182103	1	leading
1309	Streptococcus_pneumoniae_NCTC7465	GI:777229943	1183010	1	leading
5115	Streptococcus_pyogenes_MGAS6180	GI:71801873	125398	-1	lagging
1481	Streptococcus_pneumoniae_JJA	GI:225723270	1754387	-1	leading
1767	Streptococcus_pneumoniae_JJA	GI:225723273	1192151	-1	leading
85	Streptococcus_pneumoniae_JJA	GI:225723272	1913867	-1	leading
1073	Streptococcus_pneumoniae_JJA	GI:225723275	184705	1	leading
2325	Streptococcus_pneumoniae_JJA	GI:225723274	987520	-1	lagging
1840	Streptococcus_pneumoniae_JJA	GI:225723277	1527287	-1	leading
1154	Streptococcus_pneumoniae_JJA	GI:225723276	262886	1	leading
1394	Streptococcus_pneumoniae_JJA	GI:225723279	1129426	-1	leading
1727	Streptococcus_pneumoniae_JJA	GI:225723278	513144	1	leading
4769	Streptococcus_pyogenes_MGAS6180	GI:71801879	135413	1	leading
3862	Streptococcus_pyogenes_MGAS6180	GI:71801878	134274	1	leading
1177	Streptococcus_suis_ST1	GI:353741220	1834658	-1	leading
1178	Streptococcus_suis_ST1	GI:353741221	1837024	1	lagging
1179	Streptococcus_suis_ST1	GI:353741222	1837994	1	lagging
1180	Streptococcus_suis_ST1	GI:353741223	1838887	-1	leading
3602	Streptococcus_suis_ST1	GI:353741224	1839801	-1	leading
1181	Streptococcus_suis_ST1	GI:353741225	1840667	-1	leading
1182	Streptococcus_suis_ST1	GI:353741226	1841598	-1	leading
1183	Streptococcus_suis_ST1	GI:353741227	1842837	-1	leading
1184	Streptococcus_suis_ST1	GI:353741228	1843462	-1	leading
1185	Streptococcus_suis_ST1	GI:353741229	1844136	-1	leading
459	Streptococcus_pyogenes_MGAS27061	GI:1024798078	655574	1	leading
460	Streptococcus_pyogenes_MGAS27061	GI:1024798079	656902	1	leading
1720	Streptococcus_pyogenes_MGAS27061	GI:1024798070	649089	1	leading
452	Streptococcus_pyogenes_MGAS27061	GI:1024798071	649443	1	leading
453	Streptococcus_pyogenes_MGAS27061	GI:1024798072	650094	1	leading
454	Streptococcus_pyogenes_MGAS27061	GI:1024798073	651005	1	leading
455	Streptococcus_pyogenes_MGAS27061	GI:1024798074	651453	1	leading
457	Streptococcus_pyogenes_MGAS27061	GI:1024798075	652738	1	leading
1148	Streptococcus_pyogenes_MGAS27061	GI:1024798076	653275	1	leading
458	Streptococcus_pyogenes_MGAS27061	GI:1024798077	654595	1	leading
1039	Streptococcus_pneumoniae_D39	GI:116077169	521788	1	leading
161	Streptococcus_pneumoniae_D39	GI:116077168	2039956	1	lagging
103	Streptococcus_pneumoniae_D39	GI:116077161	453711	1	leading
428	Streptococcus_pneumoniae_D39	GI:116077160	1588958	-1	leading
1938	Streptococcus_pneumoniae_D39	GI:116077163	1920569	-1	leading
299	Streptococcus_pneumoniae_D39	GI:116077162	986092	1	leading
1183	Streptococcus_pneumoniae_D39	GI:116077165	1775643	-1	leading
1085	Streptococcus_pneumoniae_D39	GI:116077164	489442	1	leading
1899	Streptococcus_pneumoniae_D39	GI:116077167	1722882	-1	leading
15	Streptococcus_pneumoniae_D39	GI:116077166	2020342	-1	leading
4815	Streptococcus_pyogenes_NGAS596	GI:827377993	1365988	-1	leading
880	Streptococcus_pneumoniae_A45	GI:404277629	870107	-1	lagging
2425	Streptococcus_pneumoniae_A45	GI:404277628	869649	1	leading
192001	Streptococcus_suis_GZ1	GI:292557948	520516	-1	lagging
137440	Streptococcus_suis_NSUI060	GI:1000816743	1331214	-1	leading
137437	Streptococcus_suis_NSUI060	GI:1000816742	1329782	-1	leading
137436	Streptococcus_suis_NSUI060	GI:1000816741	1329353	-1	leading
332	Streptococcus_suis_NSUI060	GI:1000816740	1295952	-1	leading
1420	Streptococcus_suis_NSUI060	GI:1000816747	1407782	-1	leading
3710	Streptococcus_suis_NSUI060	GI:1000816746	1383887	-1	leading
3507	Streptococcus_suis_NSUI060	GI:1000816745	1364227	1	lagging
563	Streptococcus_suis_NSUI060	GI:1000816744	1332221	-1	leading
4298	Streptococcus_suis_NSUI060	GI:1000816749	1476130	-1	leading
856	Streptococcus_suis_NSUI060	GI:1000816748	1410368	-1	leading
1662	Streptococcus_pneumoniae_NT_110_58	GI:745812553	816855	1	leading
1757	Streptococcus_pneumoniae_A45	GI:404277621	857494	1	leading
1758	Streptococcus_pneumoniae_A45	GI:404277620	856497	1	leading
1942	Streptococcus_pneumoniae_Taiwan19F-14	GI:225727623	1996689	-1	leading
3969	Streptococcus_suis_S735	GI:402808880	916867	-1	leading
4773	Streptococcus_pyogenes_MGAS315	GI:21903832	136087	1	leading
1756	Streptococcus_pyogenes_H293	GI:634719999	144858	1	leading
4772	Streptococcus_pyogenes_MGAS315	GI:21903831	134614	1	leading
2498	Streptococcus_pneumoniae_Taiwan19F-14	GI:225727620	2030391	-1	leading
825	Streptococcus_pyogenes_MGAS15252	GI:378927568	393876	1	leading
4547	Streptococcus_pyogenes_MGAS15252	GI:378927569	394658	-1	lagging
840	Streptococcus_pyogenes_MGAS15252	GI:378927564	391220	1	leading
807	Streptococcus_pyogenes_MGAS15252	GI:378927565	391954	1	leading
806	Streptococcus_pyogenes_MGAS15252	GI:378927566	392432	1	leading
805	Streptococcus_pyogenes_MGAS15252	GI:378927567	392959	1	leading
753	Streptococcus_pyogenes_MGAS15252	GI:378927560	386330	1	leading
1975	Streptococcus_pyogenes_MGAS15252	GI:378927561	386701	1	leading
4807	Streptococcus_pyogenes_MGAS15252	GI:378927562	388191	1	leading
752	Streptococcus_pyogenes_MGAS15252	GI:378927563	390122	1	leading
1385	Streptococcus_pneumoniae_Taiwan19F-14	GI:225727625	460004	-1	lagging
802	Streptococcus_pyogenes_NGAS596	GI:827377997	1370035	-1	leading
231	Streptococcus_pneumoniae_Taiwan19F-14	GI:225727624	109849	1	leading
162252	Streptococcus_pneumoniae_A45	GI:404277539	784251	1	leading
314	Streptococcus_pneumoniae_670-6B	GI:306484526	1255698	1	lagging
3455	Streptococcus_suis_S735	GI:402809039	1067879	-1	leading
911	Streptococcus_pneumoniae_670-6B	GI:306484524	1253292	-1	leading
[truncated: 195,372 more rows]
